# Supplementary material for: Insights into the thermodynamic–kinetic synergistic separation of propyne/propylene in anion pillared cage MOFs with entropy–enthalpy balanced adsorption sites
Source: Chem Sci. 2022 Nov 28;14(2):298–309. doi: 10.1039/d2sc05742e (PMC9811657; doi:10.1039/d2sc05742e)
Supplement: SC-014-D2SC05742E-s003 [file SC-014-D2SC05742E-s003.cif]

# Electronic Supplementary Material (ESI) for Chemical Science.
# This journal is © The Royal Society of Chemistry 2022

####################################################################### 
# 
# This file contains crystal structure data downloaded from the 
# Cambridge Structural Database (CSD) hosted by the Cambridge 
# Crystallographic Data Centre (CCDC).
# 
# Full information about CCDC data access policies and citation 
# guidelines are available at http://www.ccdc.cam.ac.uk/access/V1 
# 
# Audit and citation data items may have been added by the CCDC. 
# Please retain this information to preserve the provenance of 
# this file and to allow appropriate attribution of the data. 
# 
#######################################################################

data_20211117_nbof5_cu_0m_a
_database_code_depnum_ccdc_archive 'CCDC 2190367'
loop_
_audit_author_name
_audit_author_address
'LIngyao Wang'
;Zhejiang Normal University
China
;
_audit_update_record             
;
2022-07-14 deposited with the CCDC.	2022-12-08 downloaded from the CCDC.
;

_audit_creation_method           SHELXL-2018/3
_shelx_SHELXL_version_number     2018/3
_chemical_name_systematic        ?
_chemical_name_common            ?
_chemical_melting_point          ?
_chemical_formula_moiety         ?
_chemical_formula_sum            'C20 H16 Cu F6 N5.33 Nb O2'
_chemical_formula_weight         633.50

loop_
_atom_type_symbol
_atom_type_description
_atom_type_scat_dispersion_real
_atom_type_scat_dispersion_imag
_atom_type_scat_source
C C 0.0181 0.0091 'International Tables Vol C Tables 4.2.6.8 and 6.1.1.4'
H H 0.0000 0.0000 'International Tables Vol C Tables 4.2.6.8 and 6.1.1.4'
Cu Cu -1.9646 0.5888 'International Tables Vol C Tables 4.2.6.8 and 6.1.1.4'
F F 0.0727 0.0534 'International Tables Vol C Tables 4.2.6.8 and 6.1.1.4'
N N 0.0311 0.0180 'International Tables Vol C Tables 4.2.6.8 and 6.1.1.4'
Nb Nb -0.1121 2.4826 'International Tables Vol C Tables 4.2.6.8 and 6.1.1.4'
O O 0.0492 0.0322 'International Tables Vol C Tables 4.2.6.8 and 6.1.1.4'

_space_group_crystal_system      cubic
_space_group_IT_number           223
_space_group_name_H-M_alt        'P m -3 n'
_space_group_name_Hall           '-P 4n 2 3'

_shelx_space_group_comment       
;
The symmetry employed for this shelxl refinement is uniquely defined
by the following loop, which should always be used as a source of
symmetry information in preference to the above space-group names.
They are only intended as comments.
;

loop_
_space_group_symop_operation_xyz
'x, y, z'
'-x, -y, z'
'-x, y, -z'
'x, -y, -z'
'z, x, y'
'z, -x, -y'
'-z, -x, y'
'-z, x, -y'
'y, z, x'
'-y, z, -x'
'y, -z, -x'
'-y, -z, x'
'y+1/2, x+1/2, -z+1/2'
'-y+1/2, -x+1/2, -z+1/2'
'y+1/2, -x+1/2, z+1/2'
'-y+1/2, x+1/2, z+1/2'
'x+1/2, z+1/2, -y+1/2'
'-x+1/2, z+1/2, y+1/2'
'-x+1/2, -z+1/2, -y+1/2'
'x+1/2, -z+1/2, y+1/2'
'z+1/2, y+1/2, -x+1/2'
'z+1/2, -y+1/2, x+1/2'
'-z+1/2, y+1/2, x+1/2'
'-z+1/2, -y+1/2, -x+1/2'
'-x, -y, -z'
'x, y, -z'
'x, -y, z'
'-x, y, z'
'-z, -x, -y'
'-z, x, y'
'z, x, -y'
'z, -x, y'
'-y, -z, -x'
'y, -z, x'
'-y, z, x'
'y, z, -x'
'-y-1/2, -x-1/2, z-1/2'
'y-1/2, x-1/2, z-1/2'
'-y-1/2, x-1/2, -z-1/2'
'y-1/2, -x-1/2, -z-1/2'
'-x-1/2, -z-1/2, y-1/2'
'x-1/2, -z-1/2, -y-1/2'
'x-1/2, z-1/2, y-1/2'
'-x-1/2, z-1/2, -y-1/2'
'-z-1/2, -y-1/2, x-1/2'
'-z-1/2, y-1/2, -x-1/2'
'z-1/2, -y-1/2, -x-1/2'
'z-1/2, y-1/2, x-1/2'

_cell_length_a                   17.5990(5)
_cell_length_b                   17.5990(5)
_cell_length_c                   17.5990(5)
_cell_angle_alpha                90
_cell_angle_beta                 90
_cell_angle_gamma                90
_cell_volume                     5450.8(5)
_cell_formula_units_Z            6
_cell_measurement_temperature    184(2)
_cell_measurement_reflns_used    5762
_cell_measurement_theta_min      2.510
_cell_measurement_theta_max      68.157

_exptl_crystal_description       block
_exptl_crystal_colour            'clear dark blue'
_exptl_crystal_density_meas      ?
_exptl_crystal_density_method    ?
_exptl_crystal_density_diffrn    1.158
_exptl_crystal_F_000             1880
_exptl_transmission_factor_min   ?
_exptl_transmission_factor_max   ?
_exptl_crystal_size_max          ?
_exptl_crystal_size_mid          ?
_exptl_crystal_size_min          ?
_exptl_absorpt_coefficient_mu    3.753
_shelx_estimated_absorpt_T_min   ?
_shelx_estimated_absorpt_T_max   ?
_exptl_absorpt_correction_type   ?
_exptl_absorpt_correction_T_min  ?
_exptl_absorpt_correction_T_max  ?
_exptl_absorpt_process_details   ?
_exptl_absorpt_special_details   ?
_diffrn_ambient_temperature      184(2)
_diffrn_radiation_wavelength     1.54178
_diffrn_radiation_type           CuK\a
_diffrn_source                   ?
_diffrn_measurement_device_type  'Bruker APEX-II CCD'
_diffrn_measurement_method       '\f and \w scans'
_diffrn_detector_area_resol_mean ?
_diffrn_reflns_number            11784
_diffrn_reflns_av_unetI/netI     0.0300
_diffrn_reflns_av_R_equivalents  0.0598
_diffrn_reflns_limit_h_min       -17
_diffrn_reflns_limit_h_max       15
_diffrn_reflns_limit_k_min       -16
_diffrn_reflns_limit_k_max       21
_diffrn_reflns_limit_l_min       -10
_diffrn_reflns_limit_l_max       21
_diffrn_reflns_theta_min         3.552
_diffrn_reflns_theta_max         68.151
_diffrn_reflns_theta_full        67.679
_diffrn_measured_fraction_theta_max 0.996
_diffrn_measured_fraction_theta_full 0.996
_diffrn_reflns_Laue_measured_fraction_max 0.996
_diffrn_reflns_Laue_measured_fraction_full 0.996
_diffrn_reflns_point_group_measured_fraction_max 0.996
_diffrn_reflns_point_group_measured_fraction_full 0.996
_reflns_number_total             924
_reflns_number_gt                797
_reflns_threshold_expression     'I > 2\s(I)'
_reflns_Friedel_coverage         0.000
_reflns_Friedel_fraction_max     .
_reflns_Friedel_fraction_full    .

_reflns_special_details          
;
 Reflections were merged by SHELXL according to the crystal
 class for the calculation of statistics and refinement.
 
 Structure factors included contributions from the .fab file.
 
 _reflns_Friedel_fraction is defined as the number of unique
 Friedel pairs measured divided by the number that would be
 possible theoretically, ignoring centric projections and
 systematic absences.
;

_computing_data_collection       ?
_computing_cell_refinement       ?
_computing_data_reduction        ?
_computing_structure_solution    'SHELXT 2014/5 (Sheldrick, 2014)'
_computing_structure_refinement  'SHELXL-2018/3 (Sheldrick, 2018)'
_computing_molecular_graphics    ?
_computing_publication_material  ?
_refine_special_details          ?
_refine_ls_structure_factor_coef Fsqd
_refine_ls_matrix_type           full
_refine_ls_weighting_scheme      calc
_refine_ls_weighting_details     
'w=1/[\s^2^(Fo^2^)+(0.1792P)^2^+22.2989P] where P=(Fo^2^+2Fc^2^)/3'
_atom_sites_solution_primary     ?
_atom_sites_solution_secondary   ?
_atom_sites_solution_hydrogens   geom
_refine_ls_hydrogen_treatment    constr
_refine_ls_extinction_method     none
_refine_ls_extinction_coef       .
_refine_ls_number_reflns         924
_refine_ls_number_parameters     48
_refine_ls_number_restraints     330
_refine_ls_R_factor_all          0.0659
_refine_ls_R_factor_gt           0.0618
_refine_ls_wR_factor_ref         0.2333
_refine_ls_wR_factor_gt          0.2258
_refine_ls_goodness_of_fit_ref   0.924
_refine_ls_restrained_S_all      0.813
_refine_ls_shift/su_max          0.000
_refine_ls_shift/su_mean         0.000

loop_
_atom_site_label
_atom_site_type_symbol
_atom_site_fract_x
_atom_site_fract_y
_atom_site_fract_z
_atom_site_U_iso_or_equiv
_atom_site_adp_type
_atom_site_occupancy
_atom_site_site_symmetry_order
_atom_site_calc_flag
_atom_site_refinement_flags_posn
_atom_site_refinement_flags_adp
_atom_site_refinement_flags_occupancy
_atom_site_disorder_assembly
_atom_site_disorder_group
Nb01 Nb 0.000000 0.500000 1.000000 0.0342(5) Uani 1 8 d S TU P . .
Cu02 Cu 0.250000 0.500000 1.000000 0.0327(6) Uani 1 8 d S TU P . .
O1 O 0.1089(3) 0.500000 1.000000 0.0232(11) Uani 0.5 4 d S TU P A 2
N004 N 0.250000 0.250000 0.750000 0.023(2) Uani 1 6 d S TU P . .
N005 N 0.250000 0.41868(19) 0.91868(19) 0.0249(11) Uani 1 2 d S TU P . .
C006 C 0.250000 0.3063(2) 0.8063(2) 0.0259(13) Uani 1 2 d S TU P . .
F0 F 0.000000 0.4102(16) 0.9380(16) 0.081(6) Uani 0.5 2 d S TU P A 2
C008 C 0.1825(3) 0.3341(3) 0.8363(3) 0.0423(14) Uani 1 1 d . U . . .
H008 H 0.135108 0.315175 0.818782 0.051 Uiso 1 1 calc R U . . .
C009 C 0.1850(3) 0.3896(3) 0.8918(3) 0.0431(13) Uani 1 1 d . U . . .
H009 H 0.138326 0.408028 0.911808 0.052 Uiso 1 1 calc R U . . .
F3 F 0.000000 0.4327(16) 0.9133(16) 0.081(6) Uani 0.5 2 d S TU P A 1
F1 F 0.1089(3) 0.500000 1.000000 0.0232(11) Uani 0.5 4 d S TU P A 1

loop_
_atom_site_aniso_label
_atom_site_aniso_U_11
_atom_site_aniso_U_22
_atom_site_aniso_U_33
_atom_site_aniso_U_23
_atom_site_aniso_U_13
_atom_site_aniso_U_12
Nb01 0.0260(7) 0.0321(7) 0.0444(8) 0.000 0.000 0.000
Cu02 0.0668(14) 0.0157(7) 0.0157(7) 0.000 0.000 0.000
O1 0.020(2) 0.019(2) 0.031(3) 0.000 0.000 0.000
N004 0.023(2) 0.023(2) 0.023(2) -0.0096(19) -0.0096(19) 0.0096(19)
N005 0.037(3) 0.0186(14) 0.0186(14) -0.0041(19) -0.0024(14) 0.0024(14)
C006 0.026(3) 0.0261(19) 0.0261(19) -0.007(2) -0.0069(17) 0.0069(17)
F0 0.046(3) 0.088(13) 0.110(14) -0.051(9) 0.000 0.000
C008 0.024(2) 0.056(3) 0.046(3) -0.028(3) -0.005(2) 0.006(2)
C009 0.028(2) 0.050(3) 0.052(3) -0.026(2) 0.002(2) 0.005(2)
F3 0.046(3) 0.088(13) 0.110(14) -0.051(9) 0.000 0.000
F1 0.020(2) 0.019(2) 0.031(3) 0.000 0.000 0.000

_geom_special_details            
;
 All esds (except the esd in the dihedral angle between two l.s. planes)
 are estimated using the full covariance matrix.  The cell esds are taken
 into account individually in the estimation of esds in distances, angles
 and torsion angles; correlations between esds in cell parameters are only
 used when they are defined by crystal symmetry.  An approximate (isotropic)
 treatment of cell esds is used for estimating esds involving l.s. planes.
;

loop_
_geom_bond_atom_site_label_1
_geom_bond_atom_site_label_2
_geom_bond_distance
_geom_bond_site_symmetry_2
_geom_bond_publ_flag
Nb01 O1 1.916(5) 25_567 ?
Nb01 O1 1.916(5) . ?
Nb01 F1 1.916(5) . ?
Nb01 F0 1.92(3) 25_567 ?
Nb01 F0 1.92(3) 26_557 ?
Nb01 F0 1.92(3) 2_565 ?
Nb01 F0 1.92(3) . ?
Nb01 F3 1.93(3) . ?
Nb01 F3 1.93(3) 25_567 ?
Nb01 F3 1.93(3) 26_557 ?
Nb01 F3 1.93(3) 2_565 ?
Cu02 N005 2.024(5) . ?
Cu02 N005 2.024(5) 4_567 ?
Cu02 N005 2.024(5) 26_557 ?
Cu02 N005 2.024(5) 27_565 ?
N004 C006 1.401(6) . ?
N004 C006 1.401(6) 8_656 ?
N004 C006 1.401(6) 11_566 ?
N005 C009 1.340(6) . ?
N005 C009 1.340(6) 18_545 ?
C006 C008 1.389(6) 18_545 ?
C006 C008 1.389(6) . ?
C008 C009 1.382(7) . ?
C008 H008 0.9500 . ?
C009 H009 0.9500 . ?

loop_
_geom_angle_atom_site_label_1
_geom_angle_atom_site_label_2
_geom_angle_atom_site_label_3
_geom_angle
_geom_angle_site_symmetry_1
_geom_angle_site_symmetry_3
_geom_angle_publ_flag
O1 Nb01 O1 180.0 25_567 . ?
F1 Nb01 F0 90.000(11) . 25_567 ?
O1 Nb01 F0 90.000(8) 25_567 26_557 ?
O1 Nb01 F0 90.000(2) . 26_557 ?
F1 Nb01 F0 90.000(2) . 26_557 ?
F0 Nb01 F0 110.8(15) 25_567 26_557 ?
F1 Nb01 F0 90.000(8) . 2_565 ?
O1 Nb01 F0 90.000(11) 25_567 . ?
O1 Nb01 F0 90.000(3) . . ?
F0 Nb01 F0 180.0 25_567 . ?
F0 Nb01 F0 69.2(15) 26_557 . ?
F0 Nb01 F0 110.8(15) 2_565 . ?
F1 Nb01 F3 90.000(4) . . ?
F1 Nb01 F3 90.000(10) . 25_567 ?
F3 Nb01 F3 180.0 . 25_567 ?
O1 Nb01 F3 90.000(7) 25_567 26_557 ?
O1 Nb01 F3 90.000(3) . 26_557 ?
F1 Nb01 F3 90.000(3) . 26_557 ?
F0 Nb01 F3 93.2(7) 25_567 26_557 ?
F0 Nb01 F3 17.6(13) 26_557 26_557 ?
F0 Nb01 F3 162.4(13) 2_565 26_557 ?
F0 Nb01 F3 86.8(7) . 26_557 ?
F3 Nb01 F3 104.4(14) . 26_557 ?
F3 Nb01 F3 75.6(14) 25_567 26_557 ?
F1 Nb01 F3 90.000(7) . 2_565 ?
F3 Nb01 F3 75.6(14) . 2_565 ?
F3 Nb01 F3 104.4(14) 25_567 2_565 ?
F3 Nb01 F3 180.0 26_557 2_565 ?
N005 Cu02 N005 180.0 . 4_567 ?
N005 Cu02 N005 90.000(1) . 26_557 ?
N005 Cu02 N005 90.000(1) 4_567 26_557 ?
N005 Cu02 N005 90.000(1) . 27_565 ?
N005 Cu02 N005 90.0 4_567 27_565 ?
N005 Cu02 N005 180.0 26_557 27_565 ?
C006 N004 C006 120.000(1) . 8_656 ?
C006 N004 C006 120.000(1) . 11_566 ?
C006 N004 C006 120.000(1) 8_656 11_566 ?
C009 N005 C009 117.4(5) . 18_545 ?
C009 N005 Cu02 121.3(3) . . ?
C009 N005 Cu02 121.3(3) 18_545 . ?
C008 C006 C008 117.6(6) 18_545 . ?
C008 C006 N004 121.2(3) 18_545 . ?
C008 C006 N004 121.2(3) . . ?
C006 C008 C009 119.4(5) . . ?
C006 C008 H008 120.3 . . ?
C009 C008 H008 120.3 . . ?
N005 C009 C008 123.1(5) . . ?
N005 C009 H009 118.5 . . ?
C008 C009 H009 118.5 . . ?

loop_
_geom_torsion_atom_site_label_1
_geom_torsion_atom_site_label_2
_geom_torsion_atom_site_label_3
_geom_torsion_atom_site_label_4
_geom_torsion
_geom_torsion_site_symmetry_1
_geom_torsion_site_symmetry_2
_geom_torsion_site_symmetry_3
_geom_torsion_site_symmetry_4
_geom_torsion_publ_flag
C006 N004 C006 C008 -143.4(3) 8_656 . . 18_545 ?
C006 N004 C006 C008 36.6(3) 11_566 . . 18_545 ?
C006 N004 C006 C008 36.6(3) 8_656 . . . ?
C006 N004 C006 C008 -143.4(3) 11_566 . . . ?
C008 C006 C008 C009 -0.1(4) 18_545 . . . ?
N004 C006 C008 C009 179.9(4) . . . . ?
C009 N005 C009 C008 -0.1(4) 18_545 . . . ?
Cu02 N005 C009 C008 179.9(4) . . . . ?
C006 C008 C009 N005 0.1(8) . . . . ?

_refine_diff_density_max         1.645
_refine_diff_density_min         -0.864
_refine_diff_density_rms         0.120

_shelx_res_file                  
;
TITL 20211117_nbof5_cu_0m_a_a.res in Pm-3n
    20211117_nbof5_cu_0m_a.res
    created by SHELXL-2018/3 at 10:11:57 on 24-Jun-2022
REM Old TITL 20211117_nbof5_cu_0m_a_a.res in Pm-3n
REM SHELXT solution in Pm-3n
REM R1 0.157, Rweak 0.002, Alpha 0.036, Orientation as input
REM Formula found by SHELXT: C78 Cu3 F6 N17 Nb3
CELL 1.54178 17.599 17.599 17.599 90 90 90
ZERR 6 0.0005 0.0005 0.0005 0 0 0
LATT 1
SYMM -X,-Y,+Z
SYMM -X,+Y,-Z
SYMM +X,-Y,-Z
SYMM +Z,+X,+Y
SYMM +Z,-X,-Y
SYMM -Z,-X,+Y
SYMM -Z,+X,-Y
SYMM +Y,+Z,+X
SYMM -Y,+Z,-X
SYMM +Y,-Z,-X
SYMM -Y,-Z,+X
SYMM 0.5+Y,0.5+X,0.5-Z
SYMM 0.5-Y,0.5-X,0.5-Z
SYMM 0.5+Y,0.5-X,0.5+Z
SYMM 0.5-Y,0.5+X,0.5+Z
SYMM 0.5+X,0.5+Z,0.5-Y
SYMM 0.5-X,0.5+Z,0.5+Y
SYMM 0.5-X,0.5-Z,0.5-Y
SYMM 0.5+X,0.5-Z,0.5+Y
SYMM 0.5+Z,0.5+Y,0.5-X
SYMM 0.5+Z,0.5-Y,0.5+X
SYMM 0.5-Z,0.5+Y,0.5+X
SYMM 0.5-Z,0.5-Y,0.5-X
SFAC C H Cu F N Nb O
UNIT 120 96 6 36 32 6 12
SIMU 0.04 0.08 8
EADP F0 F3
EADP O1 F1
EXYZ O1 F1

L.S. 50
PLAN  6
TEMP -89.15
CONF
BOND $H
list 4
MORE -1
ABIN
fmap 2
acta
REM <olex2.extras>
REM <HklSrc "%.\\20211117_NbOF5_Cu_0m.hkl">
REM </olex2.extras>

WGHT    0.179200   22.298901
FVAR       0.21553
NB01  6    0.000000    0.500000    1.000000    10.12500    0.02603    0.03207 =
         0.04440    0.00000    0.00000    0.00000
CU02  3    0.250000    0.500000    1.000000    10.12500    0.06676    0.01572 =
         0.01572    0.00000    0.00000    0.00000
PART 2
O1    7    0.108890    0.500000    1.000000    10.12500    0.01953    0.01893 =
         0.03111    0.00000    0.00000    0.00000

PART 0
N004  5    0.250000    0.250000    0.750000    10.16667    0.02284    0.02284 =
         0.02284   -0.00958   -0.00958    0.00958
N005  5    0.250000    0.418676    0.918676    10.50000    0.03737    0.01863 =
         0.01863   -0.00407   -0.00239    0.00239
C006  1    0.250000    0.306303    0.806303    10.50000    0.02551    0.02606 =
         0.02606   -0.00687   -0.00691    0.00691

PART 2
F0    4    0.000000    0.410202    0.938041    10.25000    0.04650    0.08761 =
         0.11035   -0.05087    0.00000    0.00000

PART 0
C008  1    0.182527    0.334125    0.836279    11.00000    0.02443    0.05628 =
         0.04632   -0.02795   -0.00484    0.00579
AFIX  43
H008  2    0.135108    0.315175    0.818782    11.00000   -1.20000
AFIX   0
C009  1    0.184950    0.389617    0.891781    11.00000    0.02787    0.04957 =
         0.05196   -0.02623    0.00235    0.00459
AFIX  43
H009  2    0.138326    0.408028    0.911808    11.00000   -1.20000
AFIX   0

PART 1
F3    4    0.000000    0.432713    0.913270    10.25000    0.04650    0.08761 =
         0.11035   -0.05087    0.00000    0.00000
F1    4    0.108890    0.500000    1.000000    10.12500    0.01953    0.01893 =
         0.03111    0.00000    0.00000    0.00000
HKLF 4


REM  20211117_nbof5_cu_0m_a_a.res in Pm-3n
REM wR2 = 0.2333, GooF = S = 0.924, Restrained GooF = 0.813 for all data
REM R1 = 0.0618 for 797 Fo > 4sig(Fo) and 0.0659 for all 924 data
REM 48 parameters refined using 330 restraints

END

WGHT      0.1010     26.6582

REM Highest difference peak  1.645,  deepest hole -0.864,  1-sigma level  0.120
Q1    1   0.0000  0.3935  1.0000  10.25000  0.05    1.64
Q2    1   0.0000  0.5000  0.8952  10.25000  0.05    1.20
Q3    1   0.0881  0.5000  1.0000  10.25000  0.05    0.63
Q4    1   0.0765  0.5000  1.0829  10.50000  0.05    0.58
Q5    1   0.1823  0.2425  0.8086  11.00000  0.05    0.40
Q6    1   0.1195  0.5000  0.8866  10.50000  0.05    0.36
;
_shelx_res_checksum              19499

_shelx_fab_file                  
;
0 1 1 207.9377 7.5812
0 2 1 -88.2843 -0.6439
0 3 1 0.5064 -1.0899
0 3 2 -10.5959 -0.6393
0 3 3 19.5149 -2.0102
0 4 1 -16.3772 2.0212
0 4 2 23.6532 -0.5868
0 4 3 12.7721 3.1964
0 4 4 61.0265 -5.1100
0 5 1 48.9382 -0.5377
0 5 2 13.6010 1.2391
0 5 3 6.0464 -1.7633
0 5 4 1.0464 -2.8876
0 5 5 44.2531 -3.3192
0 6 1 -0.9387 -0.3574
0 6 2 -48.8962 -0.3940
0 6 3 14.1954 0.5450
0 6 4 19.0176 -6.1107
0 6 5 3.5557 1.3717
0 6 6 10.5440 -2.7888
0 7 1 37.2488 0.8840
0 7 2 8.1254 1.8202
0 7 3 19.7445 -0.8549
0 7 4 -17.7742 -1.4717
0 7 5 23.5337 -1.2512
0 7 6 -5.9731 -0.5567
0 7 7 2.0701 -0.9941
0 8 0 43.9631 0.8599
0 8 1 -20.0613 -0.0110
0 8 2 -8.2917 -1.2420
0 8 3 15.0005 1.0539
0 8 4 38.2098 -6.6321
0 8 5 -10.2905 1.7343
0 8 6 -5.6639 -4.6227
0 8 7 3.4156 0.9482
0 8 8 20.3975 -5.4418
0 9 1 -13.1581 0.6040
0 9 2 7.0844 1.5021
0 9 3 11.8906 -1.3884
0 9 4 0.8817 -2.1551
0 9 5 2.4420 -2.3549
0 9 6 8.0133 -0.6603
0 9 7 0.2777 -1.1474
0 9 8 6.3575 -1.3508
0 9 9 7.5202 -1.4544
0 10 0 50.7191 1.8666
0 10 1 -3.2141 0.6710
0 10 2 -14.9469 0.2128
0 10 3 1.0169 1.0084
0 10 4 8.6052 -4.5170
0 10 5 -9.8823 1.5072
0 10 6 -3.0563 -2.3049
0 10 7 3.8882 1.0121
0 10 8 10.4649 -2.9663
0 10 9 -5.2832 0.2298
0 10 10 -0.1419 -2.1438
0 11 1 27.7498 -0.1187
0 11 2 -1.3609 1.1747
0 11 3 10.4449 -1.4991
0 11 4 -30.5913 -2.4819
0 11 5 9.1431 -1.8848
0 11 6 -3.7991 -0.9184
0 11 7 9.6136 -1.9494
0 11 8 -3.0279 -1.5451
0 11 9 2.6338 -1.9229
0 11 10 -1.2341 -0.6030
0 11 11 9.7565 -1.6675
0 12 0 48.4751 0.6830
0 12 1 -3.9731 0.9026
0 12 2 -2.8885 -0.7518
0 12 3 3.1958 1.0611
0 12 4 6.5119 -5.6295
0 12 5 -9.8494 2.3522
0 12 6 0.9578 -3.0848
0 12 7 9.9150 1.6035
0 12 8 2.6255 -3.9410
0 12 9 5.2082 0.5145
0 12 10 0.1029 -2.6611
0 12 11 2.2021 1.3806
0 12 12 7.2245 -3.8614
0 13 1 1.2632 0.4248
0 13 2 3.4853 1.1219
0 13 3 2.1561 -0.7115
0 13 4 -5.1837 -1.8818
0 13 5 7.2894 -1.5165
0 13 6 4.1652 -0.8615
0 13 7 0.2258 -0.9963
0 13 8 2.5360 -1.1014
0 13 9 3.5542 -0.8769
0 13 10 2.2861 -0.2802
0 13 11 4.0027 -0.8370
0 13 12 -0.8258 -1.5171
0 13 13 1.5685 -0.8169
0 14 0 18.4170 0.0415
0 14 1 -10.5996 -0.0136
0 14 2 -4.4225 -0.4074
0 14 3 6.0289 0.3583
0 14 4 9.5209 -4.8496
0 14 5 -4.1289 0.9262
0 14 6 5.2912 -2.4495
0 14 7 0.4334 0.4329
0 14 8 10.1520 -3.6195
0 14 9 -1.9330 -0.3283
0 14 10 4.8766 -2.1415
0 14 11 -0.7841 0.3580
0 14 12 2.3834 -2.1311
0 14 13 2.0564 0.5690
0 14 14 -2.8226 -1.9580
0 15 1 12.4636 0.0439
0 15 2 1.4744 1.1496
0 15 3 6.9187 -0.8918
0 15 4 -1.2611 -1.4562
0 15 5 7.8387 -1.2566
0 15 6 1.1747 -0.2553
0 15 7 2.9008 -1.1044
0 15 8 3.0906 -1.3060
0 15 9 7.9717 -0.8430
0 15 10 -0.0451 -0.1907
0 15 11 3.9037 -1.3045
0 15 12 1.1360 -1.0107
0 15 13 1.5903 -0.7491
0 15 14 2.1831 0.2686
0 16 0 21.5213 0.7441
0 16 1 -0.2174 0.6598
0 16 2 -0.4778 -0.3801
0 16 3 2.8129 1.0805
0 16 4 5.1556 -4.3638
0 16 5 -2.9228 1.9045
0 16 6 1.4224 -2.0657
0 16 7 3.3048 1.5213
0 16 8 2.7541 -3.0356
0 16 9 0.0428 0.9354
0 16 10 0.6914 -1.7820
0 16 11 4.0551 1.2312
0 16 12 3.7570 -2.3291
0 16 13 3.3723 0.8905
0 17 1 1.5013 0.0433
0 17 2 -2.1113 0.9967
0 17 3 -0.2924 -1.0960
0 17 4 -2.3915 -1.3591
0 17 5 4.7254 -1.4240
0 17 6 -0.7011 -0.4002
0 17 7 1.0361 -1.2276
0 17 8 -0.9603 -0.9800
0 17 9 -0.1393 -1.2326
0 17 10 -0.6909 -0.1188
0 17 11 2.9432 -0.5766
0 17 12 0.4351 -0.4877
0 18 0 14.6091 0.6524
0 18 1 -3.7250 0.8445
0 18 2 -1.0551 0.1680
0 18 3 3.5252 1.0924
0 18 4 9.4245 -2.9234
0 18 5 -5.3055 1.5864
0 18 6 6.5348 -2.3640
0 18 7 1.1598 0.8513
0 18 8 2.9195 -1.8943
0 18 9 -2.2541 -0.0603
0 18 10 -0.0970 -2.0496
0 18 11 0.3279 0.1275
0 19 1 4.1509 0.2442
0 19 2 2.3803 0.7353
0 19 3 2.8019 -0.6678
0 19 4 1.6737 -0.9876
0 19 5 5.7277 -0.5533
0 19 6 0.5993 -0.0066
0 19 7 1.9016 -0.1163
0 19 8 1.8779 -0.4255
0 19 9 1.3603 0.2509
0 20 0 9.2406 -0.6683
0 20 1 -5.4369 0.1834
0 20 2 -3.8785 -1.6277
0 20 3 -1.0800 0.7503
0 20 4 5.2580 -4.1886
0 20 5 -4.6954 0.6832
0 20 6 0.8052 -2.8642
0 20 7 -0.2256 0.6942
0 21 1 2.0985 0.8535
0 21 2 1.3108 0.6725
1 2 1 21.7958 0.3637
1 3 2 28.2351 -0.8577
1 4 1 23.8821 -0.3535
1 4 2 -55.4446 0.6540
1 4 3 32.7803 1.1543
1 5 2 -16.4811 1.5148
1 5 3 -8.4982 0.0273
1 5 4 -0.4082 -0.5606
1 6 1 12.1692 -1.1573
1 6 2 2.3144 0.3582
1 6 3 -7.7513 2.3508
1 6 4 10.6009 0.1156
1 6 5 6.3508 0.4580
1 7 2 10.1194 0.9903
1 7 3 0.5398 0.2357
1 7 4 30.2904 1.2644
1 7 5 2.2929 0.2071
1 7 6 4.8977 0.6358
1 8 1 9.6201 -0.9707
1 8 2 -7.8743 -0.0096
1 8 3 27.2447 1.8693
1 8 4 5.9418 -0.6816
1 8 5 -3.6914 1.2547
1 8 6 -4.7458 1.0017
1 8 7 8.7967 -1.6779
1 9 2 -12.6100 0.8446
1 9 3 -2.0374 0.6645
1 9 4 -1.0427 0.4157
1 9 5 1.7640 0.8225
1 9 6 -17.4195 0.2604
1 9 7 -5.4331 0.1060
1 9 8 0.8642 0.7068
1 10 1 -9.7069 -0.8165
1 10 2 -6.0292 -1.0425
1 10 3 2.6953 1.4011
1 10 4 -3.2614 -0.4108
1 10 5 -11.0901 1.0582
1 10 6 -2.1732 -0.8579
1 10 7 8.3093 0.5505
1 10 8 1.3259 -1.1079
1 10 9 -5.9657 0.4623
1 11 2 8.9265 0.5594
1 11 3 -4.4487 0.2488
1 11 4 10.3410 0.7007
1 11 5 -3.7470 0.2151
1 11 6 7.8925 -0.3985
1 11 7 -1.4140 0.1805
1 11 8 7.7100 0.9885
1 11 9 6.5095 0.0468
1 11 10 4.4184 -0.5205
1 12 1 3.0549 -0.3219
1 12 2 -2.3417 -0.0150
1 12 3 7.4785 1.5723
1 12 4 -2.5170 0.4502
1 12 5 -1.3721 1.2160
1 12 6 1.3731 0.3160
1 12 7 5.7501 0.8423
1 12 8 2.1890 0.2480
1 12 9 -7.9357 0.5568
1 12 10 -0.5944 0.1854
1 12 11 6.6736 0.5823
1 13 2 -10.8429 0.8043
1 13 3 3.3047 -0.2204
1 13 4 -0.1073 0.6566
1 13 5 0.6183 -0.1944
1 13 6 -2.0032 0.4673
1 13 7 2.8330 -0.1949
1 13 8 3.1976 1.4811
1 13 9 -0.0236 -0.3772
1 13 10 -5.1567 0.9101
1 13 11 -0.9553 -0.2909
1 13 12 -0.5681 -0.1529
1 14 1 2.1765 -0.3335
1 14 2 1.6335 -0.2720
1 14 3 5.9461 1.2024
1 14 4 4.4143 0.5946
1 14 5 -2.1213 0.7995
1 14 6 0.7599 1.0221
1 14 7 4.7806 0.3720
1 14 8 1.1844 0.7585
1 14 9 13.1281 0.8018
1 14 10 0.9375 0.3941
1 14 11 -2.4473 0.9896
1 14 12 -2.1034 0.1358
1 14 13 -2.7193 0.3027
1 15 2 4.1167 0.7628
1 15 3 -1.8122 0.2911
1 15 4 4.0129 0.7874
1 15 5 2.2083 0.2306
1 15 6 -0.7979 0.3676
1 15 7 -1.1490 0.0518
1 15 8 6.7856 1.1877
1 15 9 -0.5921 -0.0041
1 15 10 0.9518 0.5850
1 15 11 2.2448 -0.1648
1 15 12 4.0791 0.1078
1 15 13 0.9390 0.0997
1 15 14 -2.0470 0.7969
1 16 1 -3.2709 -0.4169
1 16 2 -2.7214 -0.7065
1 16 3 3.3838 1.2440
1 16 4 2.4439 -0.7671
1 16 5 -5.8582 0.9979
1 16 6 1.3340 -0.4543
1 16 7 3.1717 0.0664
1 16 8 -1.6190 -0.7996
1 16 9 -4.7817 0.2325
1 16 10 0.1951 -0.7888
1 16 11 4.1318 0.5247
1 16 12 1.6325 -0.2989
1 16 13 0.4792 0.7271
1 17 2 -2.5116 0.1581
1 17 3 -0.6123 0.4179
1 17 4 2.5455 -0.1345
1 17 5 1.3824 0.2353
1 17 6 2.4237 0.2038
1 17 7 0.3985 0.2731
1 17 8 0.5294 0.5650
1 17 9 0.1157 0.2276
1 17 10 1.2931 0.2830
1 17 11 -0.7075 0.2072
1 17 12 0.7251 0.8493
1 18 1 -0.1926 -0.5954
1 18 2 -2.8768 -0.9501
1 18 3 3.7853 1.1990
1 18 4 1.9417 -0.6190
1 18 5 -0.3746 0.8935
1 18 6 -0.2729 -0.0120
1 18 7 6.6336 0.0196
1 18 8 1.5663 0.2130
1 18 9 -2.6898 0.1977
1 18 10 0.9644 -0.4526
1 18 11 2.5718 0.5903
1 19 2 0.9772 0.1955
1 19 3 -0.7197 -0.0060
1 19 4 1.0666 0.4346
1 19 5 2.1737 -0.0110
1 19 6 -0.1827 0.0825
1 19 7 -0.7204 -0.3013
1 19 8 -0.2999 1.1749
1 19 9 3.1700 -0.2083
1 20 1 1.4756 0.0180
1 20 2 -1.3788 0.1467
1 20 3 2.8174 0.5392
1 20 4 1.0914 0.6492
1 20 5 -1.6144 0.0859
1 20 6 -2.3068 0.0965
1 21 2 0.1620 0.3225
2 2 2 -70.2114 -1.6119
2 3 3 68.2923 -2.4745
2 4 2 52.3360 -2.5133
2 4 3 -1.0359 -0.6889
2 4 4 38.5788 0.5378
2 5 3 -13.6936 0.2817
2 5 4 6.0646 1.3561
2 5 5 -28.3695 -1.0101
2 6 2 -40.4567 -2.4612
2 6 3 -27.9441 0.9385
2 6 4 -9.3558 -0.2519
2 6 5 -2.4865 -2.6923
2 6 6 -17.5988 -0.0993
2 7 3 10.7620 0.4163
2 7 4 -2.9050 1.8328
2 7 5 -5.0011 -0.1415
2 7 6 -2.9996 0.0447
2 7 7 6.2833 -1.2243
2 8 2 20.8623 -4.2456
2 8 3 6.2100 -0.4719
2 8 4 20.6636 0.6075
2 8 5 -3.1753 -3.2249
2 8 6 -8.5197 4.3982
2 8 7 7.0778 -1.6639
2 8 8 5.7951 -4.0321
2 9 3 -11.5728 0.1041
2 9 4 10.7781 3.0293
2 9 5 -7.7254 0.1872
2 9 6 0.7500 1.5103
2 9 7 -3.1356 -1.0342
2 9 8 -1.2427 0.9061
2 9 9 -3.3395 -0.9620
2 10 2 -16.0245 -3.1382
2 10 3 -3.5057 -0.0581
2 10 4 0.8039 1.0996
2 10 5 -3.1196 -2.6034
2 10 6 -8.9406 2.2359
2 10 7 -0.6786 -0.3603
2 10 8 -0.8904 3.4944
2 10 9 -5.5746 0.6524
2 10 10 -10.1931 -1.6402
2 11 3 6.0426 0.0554
2 11 4 0.8778 2.0873
2 11 5 0.7661 -0.5290
2 11 6 -0.1351 1.2142
2 11 7 1.9368 -0.8865
2 11 8 -5.6014 0.6259
2 11 9 -1.7108 -0.7095
2 11 10 -2.4124 1.8011
2 11 11 1.2539 -0.4662
2 12 2 -1.1929 -3.1018
2 12 3 2.5234 0.4996
2 12 4 9.1536 1.4900
2 12 5 -6.6942 -2.0917
2 12 6 -2.3940 2.2739
2 12 7 2.4850 -0.4142
2 12 8 7.0113 0.7071
2 12 9 0.8833 0.6663
2 12 10 -2.9643 2.0039
2 12 11 0.8572 -0.8205
2 12 12 3.4768 -1.9663
2 13 3 -7.3051 -0.3054
2 13 4 7.0826 1.4385
2 13 5 -6.1147 -0.2035
2 13 6 3.3449 -0.0498
2 13 7 0.2378 -0.3341
2 13 8 2.3989 -0.5533
2 13 9 1.2837 -0.6722
2 13 10 3.2869 -0.3516
2 13 11 -1.9508 -0.6225
2 13 12 1.9276 0.1271
2 13 13 -3.6113 -0.9959
2 14 2 -7.3639 -2.6930
2 14 3 7.5287 0.3513
2 14 4 3.4214 0.8136
2 14 5 -0.6355 -2.1645
2 14 6 -3.3443 0.7955
2 14 7 4.2058 -0.7391
2 14 8 6.3949 0.0311
2 14 9 -2.0665 0.6004
2 14 10 0.1048 -0.2693
2 14 11 -2.0676 0.0923
2 14 12 1.0846 1.6816
2 14 13 -1.7965 -0.7090
2 14 14 -1.2777 -1.7762
2 15 3 -0.2057 0.2951
2 15 4 3.7675 1.8801
2 15 5 -0.6499 -0.2845
2 15 6 -0.2197 0.6098
2 15 7 2.1986 -0.2593
2 15 8 -1.4357 0.4018
2 15 9 2.9179 -0.3179
2 15 10 -1.7198 0.4901
2 15 11 0.2430 -0.0733
2 15 12 -1.4654 1.1344
2 15 13 -1.2737 0.8365
2 15 14 -0.4156 -0.0402
2 16 2 -5.4738 -2.6195
2 16 3 0.9435 -0.3197
2 16 4 -0.3532 0.9770
2 16 5 -1.0422 -2.2941
2 16 6 -4.8012 2.2803
2 16 7 5.1392 -0.7361
2 16 8 0.3657 1.1150
2 16 9 -1.9696 0.1338
2 16 10 -0.0981 0.5539
2 16 11 1.3826 -1.3827
2 16 12 2.2490 -0.4505
2 16 13 -1.7257 -0.5589
2 17 3 -2.2095 -0.4560
2 17 4 0.2765 1.7571
2 17 5 -1.9298 -0.5531
2 17 6 1.6425 1.0902
2 17 7 3.3737 -0.4388
2 17 8 -1.3472 0.8311
2 17 9 -1.2093 -0.3361
2 17 10 2.2311 1.1460
2 17 11 0.5108 0.7445
2 17 12 0.0578 0.7686
2 18 2 -1.1935 -1.1783
2 18 3 2.0424 0.6864
2 18 4 2.2672 1.6562
2 18 5 -1.5130 -1.2202
2 18 6 -3.2980 1.1556
2 18 7 3.8834 -1.0912
2 18 8 0.7987 1.0632
2 18 9 -1.7036 0.1908
2 18 10 -2.4215 -0.6253
2 18 11 1.0924 -0.1550
2 19 3 2.6599 0.0200
2 19 4 -0.5629 0.7822
2 19 5 -3.2240 0.1716
2 19 6 1.0161 0.1103
2 19 7 -2.5627 -0.3978
2 19 8 -2.4265 -0.4896
2 19 9 -1.3265 -0.1502
2 20 2 -4.4274 -1.4104
2 20 3 -0.2954 0.3169
2 20 4 1.5162 -1.0718
2 20 5 0.6036 -1.1295
2 20 6 -6.3454 -0.0202
3 4 3 24.3970 -0.0254
3 5 4 -0.2639 0.5523
3 6 3 -5.2245 0.9929
3 6 4 8.0372 -0.5061
3 6 5 -0.5541 -0.8850
3 7 4 19.3877 -0.4258
3 7 5 -3.0095 -0.2422
3 7 6 8.6699 -0.4035
3 8 3 3.2760 0.8037
3 8 4 -7.2521 -1.7132
3 8 5 2.5681 -2.4952
3 8 6 -7.8473 2.1356
3 8 7 12.1339 -0.6487
3 9 4 -5.1776 0.0373
3 9 5 0.4572 0.2374
3 9 6 -4.2604 -1.0122
3 9 7 -3.1234 -0.0704
3 9 8 -7.1383 0.6447
3 10 3 -1.1818 0.7397
3 10 4 3.3341 -2.0260
3 10 5 2.1086 -0.8090
3 10 6 -3.3694 1.0948
3 10 7 5.8505 -1.7818
3 10 8 -5.9838 -1.7633
3 10 9 -6.0422 -0.2773
3 11 4 14.7741 -0.4597
3 11 5 1.8665 -0.7106
3 11 6 7.3935 -1.9146
3 11 7 -5.9977 -0.6573
3 11 8 7.1320 -1.7467
3 11 9 -1.7718 0.1680
3 11 10 7.4419 -0.5080
3 12 3 9.5360 0.6606
3 12 4 1.1952 -0.8777
3 12 5 3.0665 -1.1114
3 12 6 0.9514 2.4425
3 12 7 6.2921 -0.5192
3 12 8 1.4232 -0.4193
3 12 9 -3.3163 -0.5652
3 12 10 -0.3430 -0.6067
3 12 11 4.5746 0.5421
3 13 4 -2.1281 -0.3676
3 13 5 -0.1950 -0.6845
3 13 6 -4.5111 -0.7555
3 13 7 4.1968 -0.5867
3 13 8 -0.4156 -0.1672
3 13 9 2.3055 -0.0350
3 13 10 -2.8543 -0.3754
3 13 11 1.3831 -0.3341
3 13 12 0.1619 -0.8881
3 14 3 -0.2850 0.2792
3 14 4 -1.7476 -1.2650
3 14 5 -1.7773 -1.0801
3 14 6 -1.6637 1.6886
3 14 7 1.3515 -0.8034
3 14 8 3.0112 -0.1639
3 14 9 8.5677 -0.3265
3 14 10 1.0340 -0.5929
3 14 11 1.0754 -0.6059
3 14 12 -1.8432 0.2421
3 14 13 6.7091 0.0421
3 15 4 6.1237 0.1984
3 15 5 1.5000 0.1727
3 15 6 1.3159 -1.0490
3 15 7 1.5724 0.1046
3 15 8 7.4233 -0.1243
3 15 9 -0.7983 0.6139
3 15 10 4.7924 0.0462
3 15 11 2.1113 0.0632
3 15 12 6.5048 -0.9740
3 15 13 -2.1939 0.1887
3 15 14 3.0349 0.3302
3 16 3 4.4210 0.7000
3 16 4 0.8951 -1.0272
3 16 5 1.0380 -1.0684
3 16 6 0.1823 1.0302
3 16 7 5.3291 -1.2926
3 16 8 -0.7164 -1.2832
3 16 9 -3.2865 -0.6173
3 16 10 1.7988 -0.7318
3 16 11 2.8345 -0.5407
3 16 12 1.2995 0.3755
3 16 13 2.2115 0.1679
3 17 4 2.0294 -0.4522
3 17 5 -1.7433 0.0254
3 17 6 0.4794 -1.3129
3 17 7 0.1691 -0.0879
3 17 8 1.3201 -0.1176
3 17 9 -1.7644 0.0257
3 17 10 -1.7209 -0.1319
3 17 11 0.4197 0.1032
3 17 12 -1.4297 0.1878
3 18 3 4.5032 0.0329
3 18 4 -0.6353 -1.1454
3 18 5 1.0530 -0.6068
3 18 6 -1.4208 1.3791
3 18 7 6.4587 -0.5831
3 18 8 -1.1103 0.3066
3 18 9 -0.6739 -0.5679
3 18 10 -1.9242 -0.3934
3 19 4 5.5780 -0.1714
3 19 5 0.4093 -0.3512
3 19 6 -0.7071 -0.0329
3 19 7 -2.0114 -0.3511
3 19 8 3.9268 0.2832
3 20 3 2.9747 0.2096
3 20 4 1.0118 -0.1003
3 20 5 0.0553 -0.2371
3 20 6 -2.0782 0.6059
4 4 4 8.4278 -7.2306
4 5 5 14.8389 1.5274
4 6 4 4.6795 -4.1139
4 6 5 9.1253 -0.0667
4 6 6 3.4549 -0.7394
4 7 5 9.3801 1.6471
4 7 6 2.5108 -0.8625
4 7 7 15.4665 1.5606
4 8 4 11.6429 -9.0281
4 8 5 -0.5426 0.5522
4 8 6 9.1669 0.7187
4 8 7 0.5850 0.9434
4 8 8 17.1907 -7.7475
4 9 5 2.6339 1.8599
4 9 6 2.6507 -1.9139
4 9 7 1.8625 -1.4449
4 9 8 -2.5408 -0.7696
4 9 9 -4.1808 0.7082
4 10 4 0.1424 -8.0462
4 10 5 1.0738 0.8220
4 10 6 -0.0232 3.0826
4 10 7 -11.2221 1.0557
4 10 8 2.7839 2.9852
4 10 9 -15.7813 0.6647
4 10 10 -7.6388 -5.0053
4 11 5 6.6747 1.5617
4 11 6 -3.7144 -0.9319
4 11 7 2.3791 -0.2749
4 11 8 -13.6131 -0.0726
4 11 9 2.4189 -0.2326
4 11 10 -5.1320 -0.3515
4 11 11 0.2797 0.6662
4 12 4 0.0635 -7.0212
4 12 5 2.1597 0.3037
4 12 6 3.1098 1.3045
4 12 7 3.8305 -0.1820
4 12 8 7.8754 0.6972
4 12 9 2.1086 0.7657
4 12 10 1.9888 0.7122
4 12 11 6.7960 0.5666
4 12 12 5.6442 -4.5075
4 13 5 0.0999 2.0303
4 13 6 4.3430 -0.3519
4 13 7 -1.3072 0.0935
4 13 8 9.0990 0.2365
4 13 9 1.9646 1.1868
4 13 10 9.0819 -0.2583
4 13 11 4.0188 0.1486
4 13 12 0.9939 -0.5071
4 13 13 3.5325 0.7718
4 14 4 0.8175 -6.0495
4 14 5 -0.1613 0.7959
4 14 6 -0.1325 1.6073
4 14 7 2.1896 0.0630
4 14 8 0.0967 0.4318
4 14 9 0.4408 0.2123
4 14 10 -0.0229 -0.2726
4 14 11 1.0832 0.7617
4 14 12 2.8699 1.8058
4 14 13 -1.2847 -0.4191
4 14 14 0.8893 -3.0397
4 15 5 7.0225 1.0869
4 15 6 -2.1466 -0.9512
4 15 7 0.5130 -0.1303
4 15 8 0.5938 -0.2681
4 15 9 3.2094 0.6794
4 15 10 -3.1194 -0.2395
4 15 11 3.4614 0.3733
4 15 12 -3.5259 0.0643
4 15 13 3.3047 0.5454
4 15 14 0.2665 0.2233
4 16 4 4.9827 -5.8057
4 16 5 -1.4314 0.2556
4 16 6 3.3262 2.2450
4 16 7 2.0080 0.7355
4 16 8 3.9370 0.5832
4 16 9 -3.5022 0.5233
4 16 10 -0.2999 -0.0842
4 16 11 2.7455 -0.2646
4 16 12 2.8631 -0.8299
4 16 13 0.3728 -0.2056
4 17 5 1.3864 1.0328
4 17 6 0.7494 -1.0191
4 17 7 3.2129 -0.2036
4 17 8 -0.4951 -0.2106
4 17 9 0.0359 0.9841
4 17 10 -1.0837 -0.0034
4 17 11 0.6320 0.8393
4 17 12 -0.8194 -0.5520
4 18 4 5.7142 -4.9478
4 18 5 -2.4345 0.4113
4 18 6 2.0162 1.0413
4 18 7 0.3292 -0.2033
4 18 8 6.2999 -0.7341
4 18 9 -4.3815 0.1503
4 18 10 -0.7528 -2.2373
4 19 5 1.0781 1.2220
4 19 6 0.7534 -0.4860
4 19 7 2.7662 0.8321
4 19 8 -2.4573 -0.1479
4 20 4 5.9792 -4.7586
4 20 5 0.4868 0.3678
5 6 5 -4.2324 -0.1593
5 7 6 -6.6512 -0.2370
5 8 5 -1.6613 1.4086
5 8 6 3.2213 -0.3624
5 8 7 9.1655 0.5246
5 9 6 -1.7137 0.2228
5 9 7 -5.0818 0.4714
5 9 8 2.0297 0.9105
5 10 5 -5.4701 0.8995
5 10 6 -3.3753 0.1737
5 10 7 -0.2566 -1.2480
5 10 8 -0.7848 0.2403
5 10 9 -2.8290 1.0025
5 11 6 1.1027 0.4700
5 11 7 -2.8553 -0.1022
5 11 8 4.0872 0.0175
5 11 9 -3.3284 0.1974
5 11 10 5.8424 0.7319
5 12 5 3.8707 0.8916
5 12 6 2.6557 0.1121
5 12 7 4.0789 -0.3645
5 12 8 3.5087 -0.1260
5 12 9 -1.7673 -0.4263
5 12 10 -9.2557 0.0715
5 12 11 3.0997 0.6960
5 13 6 0.4730 -0.3279
5 13 7 0.5763 0.1075
5 13 8 -4.7213 -0.1737
5 13 9 0.1708 0.3480
5 13 10 -0.8395 -0.8558
5 13 11 0.2464 0.0743
5 13 12 -2.9710 0.1089
5 14 5 -3.8775 0.5201
5 14 6 0.7790 -1.1444
5 14 7 -2.7184 -0.7918
5 14 8 4.0350 -0.1506
5 14 9 -2.0733 -0.5608
5 14 10 -1.3038 -0.6576
5 14 11 2.3453 0.1082
5 14 12 1.9026 -0.9428
5 14 13 -1.6544 0.1823
5 15 6 0.0333 -0.0262
5 15 7 0.7884 0.2210
5 15 8 2.9090 -0.1736
5 15 9 -0.0778 0.4614
5 15 10 0.6543 0.0595
5 15 11 -0.3679 -0.0653
5 15 12 0.9574 -0.8865
5 15 13 -2.8708 0.1277
5 15 14 -0.8117 0.5210
5 16 5 -2.7229 0.8140
5 16 6 2.7057 -0.4377
5 16 7 5.0885 -0.4491
5 16 8 -0.0170 -0.3227
5 16 9 -3.1915 -0.1227
5 16 10 -1.1636 0.5549
5 16 11 4.0342 -0.2387
5 16 12 -1.5847 0.6955
5 17 6 0.0707 0.2433
5 17 7 1.5559 0.0610
5 17 8 2.0457 -0.2536
5 17 9 -0.4363 0.1477
5 17 10 -0.0530 0.5212
5 17 11 -1.0184 -0.0195
5 18 5 -3.1600 0.4353
5 18 6 1.8865 0.5368
5 18 7 4.0322 -0.3593
5 18 8 -1.0375 0.4334
5 18 9 -1.4760 -0.0562
5 18 10 -1.1956 -0.2987
5 19 6 -3.3272 0.5995
5 19 7 -0.0081 0.1361
6 6 6 -12.7319 -3.8341
6 7 7 9.9251 -0.3056
6 8 6 -1.5599 0.4549
6 8 7 2.3385 0.0884
6 8 8 10.9764 -2.1975
6 9 7 8.5562 -1.5256
6 9 8 -1.3045 -0.3664
6 9 9 1.5449 0.1796
6 10 6 -4.7366 -3.5953
6 10 7 4.7294 1.0836
6 10 8 0.1188 -0.0030
6 10 9 0.9867 -1.7511
6 10 10 -5.4528 -4.1397
6 11 7 0.5978 0.0460
6 11 8 1.2517 -0.6622
6 11 9 1.4092 -1.5474
6 11 10 -6.7719 0.0035
6 11 11 0.4607 0.2277
6 12 6 3.1126 -4.5087
6 12 7 2.2056 0.5677
6 12 8 1.6574 1.2628
6 12 9 -4.1287 -0.3810
6 12 10 -0.3834 1.5340
6 12 11 -0.5654 -0.5879
6 12 12 3.6469 -4.4062
6 13 7 7.2289 -0.4378
6 13 8 -0.9942 -0.0721
6 13 9 -2.8164 -1.0578
6 13 10 -1.3374 0.1708
6 13 11 4.1599 -0.9843
6 13 12 1.0250 0.3673
6 13 13 -0.3897 -0.0637
6 14 6 2.5892 -2.9038
6 14 7 2.3385 0.1965
6 14 8 0.3291 1.2503
6 14 9 -2.9660 -0.8758
6 14 10 -0.0418 0.9232
6 14 11 -2.6100 0.5528
6 14 12 3.6271 0.8812
6 14 13 -2.9773 0.1625
6 14 14 0.3728 -1.8457
6 15 7 3.8493 0.1874
6 15 8 -1.3074 0.3412
6 15 9 -4.0777 -0.8805
6 15 10 -1.3040 0.4538
6 15 11 -0.1588 0.1453
6 15 12 -2.4678 0.3187
6 15 13 -1.1107 -0.5170
6 16 6 0.2217 -2.7135
6 16 7 2.1803 0.9111
6 16 8 0.1550 0.6333
6 16 9 -2.6348 -1.0103
6 16 10 -2.7475 -0.5909
6 16 11 1.3848 -0.4726
6 16 12 1.8681 -2.0141
6 17 7 4.3710 -0.7593
6 17 8 -0.5910 -0.5547
6 17 9 -1.1877 0.2417
6 17 10 2.7578 -0.3204
6 17 11 0.9875 0.4499
6 18 6 -0.0158 -2.1729
6 18 7 2.2899 0.8243
6 18 8 2.3031 -0.8223
6 18 9 1.3755 0.5494
6 19 7 0.4140 -0.0914
7 8 7 16.1796 0.1487
7 9 8 0.8099 1.8333
7 10 7 3.3334 0.8886
7 10 8 4.7776 0.7092
7 10 9 -2.2308 0.2593
7 11 8 -1.3884 0.4329
7 11 9 -1.7501 0.0307
7 11 10 2.6156 0.5383
7 12 7 7.3743 0.6200
7 12 8 1.6043 -0.0516
7 12 9 0.2825 -0.6632
7 12 10 -3.9838 0.3058
7 12 11 1.5374 0.6573
7 13 8 0.9228 1.7967
7 13 9 -2.2409 0.5651
7 13 10 0.6759 0.0440
7 13 11 0.8991 0.5797
7 13 12 3.4644 0.2610
7 14 7 8.2110 0.3667
7 14 8 -3.1137 0.0124
7 14 9 -1.6852 -0.4682
7 14 10 -5.2755 -0.4128
7 14 11 6.7791 0.5496
7 14 12 -1.9787 -1.6296
7 14 13 4.2887 0.1197
7 15 8 3.1962 1.0413
7 15 9 -1.8806 0.1409
7 15 10 0.3369 0.2415
7 15 11 -0.9212 -0.0817
7 15 12 1.3370 -0.5170
7 15 13 -0.5643 0.0533
7 16 7 7.3289 0.5445
7 16 8 -0.5253 0.4576
7 16 9 -1.1036 -0.0334
7 16 10 2.1603 1.0711
7 16 11 1.2264 0.9629
7 16 12 -0.5667 -0.0271
7 17 8 1.7380 1.4710
7 17 9 0.8316 -0.3918
7 17 10 -0.6301 0.6464
7 18 7 3.4055 0.7139
7 18 8 0.4459 0.3478
8 8 8 7.7012 -5.9920
8 9 9 -8.0365 0.0460
8 10 8 1.0614 -1.5314
8 10 9 -3.3743 -0.1748
8 10 10 -0.6785 -1.0103
8 11 9 4.5907 0.0444
8 11 10 -0.2011 0.0584
8 11 11 0.3456 1.2081
8 12 8 7.2751 -4.6756
8 12 9 -2.5918 0.0258
8 12 10 -0.0839 0.1303
8 12 11 3.2249 -0.1006
8 12 12 3.8014 -4.6260
8 13 9 -0.4912 0.5822
8 13 10 0.9784 -0.6412
8 13 11 2.4445 -0.7022
8 13 12 -0.5661 0.6363
8 13 13 2.6376 1.5665
8 14 8 4.7211 -5.1144
8 14 9 -2.1922 0.1957
8 14 10 1.2303 0.7223
8 14 11 -2.4584 0.6373
8 14 12 3.1228 0.5424
8 14 13 -0.7299 -0.6773
8 15 9 5.0392 -0.2778
8 15 10 -2.3301 -0.5463
8 15 11 4.1741 -0.3000
8 15 12 -0.8867 0.2109
8 16 8 4.2324 -3.8308
8 16 9 -0.9307 -0.4143
8 16 10 1.7753 -1.0702
8 16 11 1.7212 0.3729
8 17 9 2.0301 0.4137
9 10 9 -2.7547 0.0249
9 11 10 2.2128 -0.3224
9 12 9 1.3662 -0.0864
9 12 10 2.0757 -0.8968
9 12 11 -0.7823 0.4059
9 13 10 -2.7868 -0.0597
9 13 11 -1.8337 0.8173
9 13 12 0.9351 0.2718
9 14 9 -2.9691 -0.4077
9 14 10 -1.5256 -0.4811
9 14 11 2.7356 -0.4940
9 14 12 -1.4629 -0.2847
9 14 13 -1.8726 -0.2051
9 15 10 2.9170 0.9146
9 15 11 -2.9022 0.0437
9 16 9 2.6860 0.6410
9 16 10 1.2038 -0.4004
10 10 10 -1.2432 -3.0068
10 11 11 -1.4514 0.1463
10 12 10 -4.6049 0.2077
10 12 11 1.8982 0.4650
10 12 12 0.2153 -1.9240
10 13 11 0.0560 0.1578
10 13 12 0.0473 -0.7286
10 13 13 2.2319 0.9388
10 14 10 2.9815 -1.7740
10 14 11 -0.3217 0.4034
10 14 12 0.6928 -1.6519
10 15 11 1.0745 0.9277
11 12 11 3.2902 -0.0302
11 13 12 2.5851 1.0680
11 14 11 6.9080 0.6584
12 12 12 10.2225 -3.1756
0 0 0 0.0 0.0
;
_shelx_fab_checksum              37999

####################################################################### 
# 
# This file contains crystal structure data downloaded from the 
# Cambridge Structural Database (CSD) hosted by the Cambridge 
# Crystallographic Data Centre (CCDC).
# 
# Full information about CCDC data access policies and citation 
# guidelines are available at http://www.ccdc.cam.ac.uk/access/V1 
# 
# Audit and citation data items may have been added by the CCDC. 
# Please retain this information to preserve the provenance of 
# this file and to allow appropriate attribution of the data. 
# 
#######################################################################

data_20211116_jyj_sif6_100k_0m_a
_database_code_depnum_ccdc_archive 'CCDC 2190371'
loop_
_audit_author_name
_audit_author_address
'LIngyao Wang'
;Zhejiang Normal University
China
;
_audit_update_record             
;
2022-07-14 deposited with the CCDC.	2022-12-08 downloaded from the CCDC.
;
_audit_creation_date             2022-06-28
_audit_creation_method           
;
Olex2 1.5
(compiled 2022.04.07 svn.rca3783a0 for OlexSys, GUI svn.r6498)
;
_shelx_SHELXL_version_number     2018/3
_chemical_name_common            ?
_chemical_name_systematic        ?
_chemical_formula_moiety         'C20 H16 Cu N5.333, 2(F3 Si0.5), 2(C6 H8)'
_chemical_formula_sum            'C32 H32 Cu F6 N5.33 Si'
_chemical_formula_weight         696.92
_chemical_melting_point          ?
loop_
_atom_type_symbol
_atom_type_description
_atom_type_scat_dispersion_real
_atom_type_scat_dispersion_imag
_atom_type_scat_source
C C 0.0181 0.0091 'International Tables Vol C Tables 4.2.6.8 and 6.1.1.4'
H H 0.0000 0.0000 'International Tables Vol C Tables 4.2.6.8 and 6.1.1.4'
Cu Cu -1.9646 0.5888 'International Tables Vol C Tables 4.2.6.8 and 6.1.1.4'
F F 0.0727 0.0534 'International Tables Vol C Tables 4.2.6.8 and 6.1.1.4'
N N 0.0311 0.0180 'International Tables Vol C Tables 4.2.6.8 and 6.1.1.4'
Si Si 0.2541 0.3302 'International Tables Vol C Tables 4.2.6.8 and 6.1.1.4'

_shelx_space_group_comment       
;
The symmetry employed for this shelxl refinement is uniquely defined
by the following loop, which should always be used as a source of
symmetry information in preference to the above space-group names.
They are only intended as comments.
;
_space_group_crystal_system      cubic
_space_group_IT_number           223
_space_group_name_H-M_alt        'P m -3 n'
_space_group_name_Hall           '-P 4n 2 3'
loop_
_space_group_symop_operation_xyz
'x, y, z'
'-x, -y, z'
'-x, y, -z'
'x, -y, -z'
'z, x, y'
'z, -x, -y'
'-z, -x, y'
'-z, x, -y'
'y, z, x'
'-y, z, -x'
'y, -z, -x'
'-y, -z, x'
'y+1/2, x+1/2, -z+1/2'
'-y+1/2, -x+1/2, -z+1/2'
'y+1/2, -x+1/2, z+1/2'
'-y+1/2, x+1/2, z+1/2'
'x+1/2, z+1/2, -y+1/2'
'-x+1/2, z+1/2, y+1/2'
'-x+1/2, -z+1/2, -y+1/2'
'x+1/2, -z+1/2, y+1/2'
'z+1/2, y+1/2, -x+1/2'
'z+1/2, -y+1/2, x+1/2'
'-z+1/2, y+1/2, x+1/2'
'-z+1/2, -y+1/2, -x+1/2'
'-x, -y, -z'
'x, y, -z'
'x, -y, z'
'-x, y, z'
'-z, -x, -y'
'-z, x, y'
'z, x, -y'
'z, -x, y'
'-y, -z, -x'
'y, -z, x'
'-y, z, x'
'y, z, -x'
'-y-1/2, -x-1/2, z-1/2'
'y-1/2, x-1/2, z-1/2'
'-y-1/2, x-1/2, -z-1/2'
'y-1/2, -x-1/2, -z-1/2'
'-x-1/2, -z-1/2, y-1/2'
'x-1/2, -z-1/2, -y-1/2'
'x-1/2, z-1/2, y-1/2'
'-x-1/2, z-1/2, -y-1/2'
'-z-1/2, -y-1/2, x-1/2'
'-z-1/2, y-1/2, -x-1/2'
'z-1/2, -y-1/2, -x-1/2'
'z-1/2, y-1/2, x-1/2'

_cell_length_a                   17.5254(5)
_cell_length_b                   17.5254(5)
_cell_length_c                   17.5254(5)
_cell_angle_alpha                90
_cell_angle_beta                 90
_cell_angle_gamma                90
_cell_volume                     5382.7(5)
_cell_formula_units_Z            6
_cell_measurement_reflns_used    5527
_cell_measurement_temperature    100(2)
_cell_measurement_theta_max      68.28
_cell_measurement_theta_min      5.05
_shelx_estimated_absorpt_T_max   ?
_shelx_estimated_absorpt_T_min   ?
_exptl_absorpt_coefficient_mu    1.700
_exptl_absorpt_correction_T_max  ?
_exptl_absorpt_correction_T_min  ?
_exptl_absorpt_correction_type   ?
_exptl_absorpt_process_details   ?
_exptl_absorpt_special_details   ?
_exptl_crystal_colour            purple
_exptl_crystal_density_diffrn    1.290
_exptl_crystal_density_meas      ?
_exptl_crystal_density_method    ?
_exptl_crystal_description       block
_exptl_crystal_F_000             2150
_exptl_crystal_size_max          ?
_exptl_crystal_size_mid          ?
_exptl_crystal_size_min          ?
_exptl_transmission_factor_max   ?
_exptl_transmission_factor_min   ?
_diffrn_reflns_av_R_equivalents  0.0363
_diffrn_reflns_av_unetI/netI     0.0186
_diffrn_reflns_Laue_measured_fraction_full 0.991
_diffrn_reflns_Laue_measured_fraction_max 0.991
_diffrn_reflns_limit_h_max       21
_diffrn_reflns_limit_h_min       -10
_diffrn_reflns_limit_k_max       16
_diffrn_reflns_limit_k_min       -16
_diffrn_reflns_limit_l_max       20
_diffrn_reflns_limit_l_min       -17
_diffrn_reflns_number            9127
_diffrn_reflns_point_group_measured_fraction_full 0.991
_diffrn_reflns_point_group_measured_fraction_max 0.991
_diffrn_reflns_theta_full        67.679
_diffrn_reflns_theta_max         68.272
_diffrn_reflns_theta_min         5.047
_diffrn_ambient_temperature      100.00
_diffrn_detector_area_resol_mean ?
_diffrn_measured_fraction_theta_full 0.991
_diffrn_measured_fraction_theta_max 0.991
_diffrn_measurement_device_type  'Bruker APEX-II CCD'
_diffrn_measurement_method       '\f and \w scans'
_diffrn_radiation_type           CuK\a
_diffrn_radiation_wavelength     1.54178
_diffrn_source                   ?
_reflns_Friedel_coverage         0.000
_reflns_Friedel_fraction_full    .
_reflns_Friedel_fraction_max     .
_reflns_number_gt                874
_reflns_number_total             915
_reflns_special_details          
;
 Reflections were merged by SHELXL according to the crystal
 class for the calculation of statistics and refinement.
 
 Structure factors included contributions from the .fab file.
 
 _reflns_Friedel_fraction is defined as the number of unique
 Friedel pairs measured divided by the number that would be
 possible theoretically, ignoring centric projections and
 systematic absences.
;
_reflns_threshold_expression     'I > 2\s(I)'
_computing_cell_refinement       ?
_computing_data_collection       ?
_computing_data_reduction        ?
_computing_molecular_graphics    'Olex2 1.5 (Dolomanov et al., 2009)'
_computing_publication_material  'Olex2 1.5 (Dolomanov et al., 2009)'
_computing_structure_refinement  'SHELXL 2018/3 (Sheldrick, 2015)'
_computing_structure_solution    'SHELXT 2014/5 (Sheldrick, 2014)'
_refine_diff_density_max         0.721
_refine_diff_density_min         -0.740
_refine_diff_density_rms         0.099
_refine_ls_extinction_coef       .
_refine_ls_extinction_method     none
_refine_ls_goodness_of_fit_ref   1.190
_refine_ls_hydrogen_treatment    constr
_refine_ls_matrix_type           full
_refine_ls_number_parameters     82
_refine_ls_number_reflns         915
_refine_ls_number_restraints     109
_refine_ls_R_factor_all          0.0523
_refine_ls_R_factor_gt           0.0514
_refine_ls_restrained_S_all      1.173
_refine_ls_shift/su_max          0.000
_refine_ls_shift/su_mean         0.000
_refine_ls_structure_factor_coef Fsqd
_refine_ls_weighting_details     
'w=1/[\s^2^(Fo^2^)+(0.1295P)^2^+7.0383P] where P=(Fo^2^+2Fc^2^)/3'
_refine_ls_weighting_scheme      calc
_refine_ls_wR_factor_gt          0.1982
_refine_ls_wR_factor_ref         0.1993
_refine_special_details          ?
_olex2_refinement_description    
;
1. Fixed Uiso
 At 1.2 times of:
  All C(H) groups
 At 1.5 times of:
  All C(H,H,H) groups
2. Restrained distances
 C5-C4 = C8-C7
 1.18 with sigma of 0.01
 C8-C9 = C5-C6
 1.53 with sigma of 0.02
3. Uiso/Uaniso restraints and constraints
All non-hydrogen atoms have similar U: within 2A with sigma of 0.04 and sigma
for terminal atoms of 0.08 within 2A
4. Rigid body (RIGU) restrains
 C9, C8, C7, C4, C5, C6, Si1, F3, F1
 with sigma for 1-2 distances of 0.004 and sigma for 1-3 distances of 0.004
5. Others
 Fixed Sof: C4(0.25) H4(0.25) C6(0.25) H6A(0.25) H6B(0.25) H6C(0.25) C5(0.25)
 C8(0.25) C9(0.25) H9A(0.25) H9B(0.25) H9C(0.25) C7(0.25) H7(0.25)
6.a Riding coordinates:
 C4(H4), C6(H6A,H6B,H6C), C9(H9A,H9B,H9C), C7(H7)
6.b Aromatic/amide H refined with riding coordinates:
 C2(H2), C3(H3)
;
_atom_sites_solution_hydrogens   mixed
_atom_sites_solution_primary     ?
_atom_sites_solution_secondary   ?
loop_
_atom_site_label
_atom_site_type_symbol
_atom_site_fract_x
_atom_site_fract_y
_atom_site_fract_z
_atom_site_U_iso_or_equiv
_atom_site_adp_type
_atom_site_occupancy
_atom_site_site_symmetry_order
_atom_site_calc_flag
_atom_site_refinement_flags_posn
_atom_site_refinement_flags_adp
_atom_site_refinement_flags_occupancy
_atom_site_disorder_assembly
_atom_site_disorder_group
Cu1 Cu 0.500000 1.000000 0.250000 0.0148(5) Uani 1 8 d S T P . .
Si1 Si 0.500000 1.000000 0.500000 0.0126(6) Uani 1 8 d S TU P . .
F3 F 0.500000 1.000000 0.40259(18) 0.0156(7) Uani 1 4 d S TU P . .
F1 F 0.56700(18) 1.06793(18) 0.500000 0.0438(10) Uani 1 2 d S TU P . .
N2 N 0.41919(13) 0.91919(13) 0.250000 0.0158(8) Uani 1 2 d S TU P . .
N1 N 0.250000 0.750000 0.250000 0.0191(14) Uani 1 6 d S TU P . .
C1 C 0.30698(15) 0.80698(15) 0.250000 0.0163(9) Uani 1 2 d S TU P . .
C2 C 0.33483(17) 0.83640(17) 0.18222(17) 0.0230(7) Uani 1 1 d . U . . .
H2 H 0.315540 0.818793 0.134720 0.028 Uiso 1 1 calc R U . . .
C3 C 0.39099(18) 0.89166(17) 0.18441(17) 0.0214(7) Uani 1 1 d . U . . .
H3 H 0.410398 0.910916 0.137602 0.026 Uiso 1 1 calc R U . . .
C4 C 0.705(4) 1.158(2) 0.500000 0.246(16) Uani 0.5 2 d DS TU P A 2
H4 H 0.709528 1.103918 0.500000 0.296 Uiso 0.5 2 d R U P A 2
C6 C 0.691(2) 1.313(2) 0.500000 0.161(10) Uani 0.5 2 d DS TU P A 2
H6A H 0.686678 1.330938 0.447280 0.241 Uiso 0.25 1 d R U P A 2
H6B H 0.642068 1.321238 0.526360 0.241 Uiso 0.25 1 d R U P A 2
H6C H 0.731298 1.340658 0.526360 0.241 Uiso 0.25 1 d R U P A 2
C5 C 0.699(3) 1.226(2) 0.500000 0.204(11) Uani 0.5 2 d DS TU P A 2
C8 C 0.7284(11) 1.3513(10) 0.500000 0.079(4) Uani 0.5 2 d DS TU P B 1
C9 C 0.7397(17) 1.4373(11) 0.500000 0.117(7) Uani 0.5 2 d DS TU P B 1
H9A H 0.742475 1.455763 0.447280 0.175 Uiso 0.25 1 d R U P B 1
H9B H 0.697365 1.462643 0.526360 0.175 Uiso 0.25 1 d R U P B 1
H9C H 0.787675 1.448873 0.526360 0.175 Uiso 0.25 1 d R U P B 1
C7 C 0.7231(10) 1.2837(10) 0.500000 0.069(4) Uani 0.5 2 d DS TU P B 1
H7 H 0.718835 1.229643 0.500000 0.083 Uiso 0.5 2 d R U P B 1

loop_
_atom_site_aniso_label
_atom_site_aniso_U_11
_atom_site_aniso_U_22
_atom_site_aniso_U_33
_atom_site_aniso_U_23
_atom_site_aniso_U_13
_atom_site_aniso_U_12
Cu1 0.0089(5) 0.0089(5) 0.0265(7) 0.000 0.000 0.000
Si1 0.0140(10) 0.0132(10) 0.0105(10) 0.000 0.000 0.000
F3 0.0176(15) 0.0178(15) 0.0114(14) 0.000 0.000 0.000
F1 0.056(2) 0.058(2) 0.0172(13) 0.000 0.000 -0.0435(16)
N2 0.0136(10) 0.0136(10) 0.0203(17) -0.0009(8) 0.0009(8) 0.0004(12)
N1 0.0191(14) 0.0191(14) 0.0191(14) -0.0071(14) 0.0071(14) -0.0071(14)
C1 0.0141(12) 0.0141(12) 0.0206(19) -0.0064(10) 0.0064(10) -0.0027(14)
C2 0.0265(16) 0.0250(15) 0.0175(14) -0.0042(11) 0.0018(11) -0.0095(12)
C3 0.0260(15) 0.0201(14) 0.0180(15) -0.0011(11) 0.0039(11) -0.0084(12)
C4 0.33(4) 0.21(2) 0.20(3) 0.000 0.000 0.04(3)
C6 0.15(2) 0.20(2) 0.130(18) 0.000 0.000 0.01(2)
C5 0.25(3) 0.20(2) 0.16(2) 0.000 0.000 0.02(3)
C8 0.070(10) 0.116(10) 0.052(8) 0.000 0.000 -0.021(9)
C9 0.133(19) 0.116(11) 0.102(16) 0.000 0.000 -0.005(12)
C7 0.061(9) 0.115(10) 0.032(6) 0.000 0.000 -0.019(9)

_geom_special_details            
;
 All esds (except the esd in the dihedral angle between two l.s. planes)
 are estimated using the full covariance matrix.  The cell esds are taken
 into account individually in the estimation of esds in distances, angles
 and torsion angles; correlations between esds in cell parameters are only
 used when they are defined by crystal symmetry.  An approximate (isotropic)
 treatment of cell esds is used for estimating esds involving l.s. planes.
;
loop_
_geom_bond_atom_site_label_1
_geom_bond_atom_site_label_2
_geom_bond_distance
_geom_bond_site_symmetry_2
_geom_bond_publ_flag
Cu1 N2 2.003(3) . ?
Cu1 N2 2.003(3) 28_655 ?
Cu1 N2 2.003(3) 2_675 ?
Cu1 N2 2.003(3) 27_575 ?
Si1 F3 1.707(3) 25_676 ?
Si1 F3 1.707(3) . ?
Si1 F1 1.672(3) 3_656 ?
Si1 F1 1.672(3) 27_575 ?
Si1 F1 1.672(3) . ?
Si1 F1 1.672(3) 25_676 ?
N2 C3 1.341(3) . ?
N2 C3 1.341(3) 13_455 ?
N1 C1 1.412(4) 6_566 ?
N1 C1 1.412(4) . ?
N1 C1 1.412(4) 12_665 ?
C1 C2 1.384(3) . ?
C1 C2 1.384(3) 13_455 ?
C2 H2 0.9500 . ?
C2 C3 1.381(4) . ?
C3 H3 0.9500 . ?
C4 C4 0.00(17) 26_556 ?
C4 H4 0.9502 . ?
C4 C5 1.188(10) . ?
C6 C6 0.00(8) 26_556 ?
C6 H6A 0.9800 . ?
C6 H6A 0.9800 26_556 ?
C6 H6B 0.9799 . ?
C6 H6B 0.9799 26_556 ?
C6 H6C 0.9802 . ?
C6 H6C 0.9802 26_556 ?
C6 C5 1.54(2) . ?
C8 C8 0.00(3) 26_556 ?
C8 C9 1.521(17) . ?
C8 C7 1.189(10) . ?
C8 C7 1.189(10) 26_556 ?
C9 H9A 0.9800 . ?
C9 H9A 0.9800 26_556 ?
C9 H9B 0.9804 . ?
C9 H9B 0.9804 26_556 ?
C9 H9C 0.9802 . ?
C9 H9C 0.9802 26_556 ?
C7 C7 0.00(5) 26_556 ?
C7 H7 0.9498 . ?

loop_
_geom_angle_atom_site_label_1
_geom_angle_atom_site_label_2
_geom_angle_atom_site_label_3
_geom_angle
_geom_angle_site_symmetry_1
_geom_angle_site_symmetry_3
_geom_angle_publ_flag
N2 Cu1 N2 180.0 . 2_675 ?
N2 Cu1 N2 90.000(1) 2_675 27_575 ?
N2 Cu1 N2 90.0 . 27_575 ?
N2 Cu1 N2 90.0 . 28_655 ?
N2 Cu1 N2 180.0 28_655 27_575 ?
N2 Cu1 N2 90.000(1) 2_675 28_655 ?
F3 Si1 F3 180.0 . 25_676 ?
F1 Si1 F3 90.0 27_575 . ?
F1 Si1 F3 90.0 27_575 25_676 ?
F1 Si1 F3 90.000(1) 25_676 25_676 ?
F1 Si1 F3 90.0 3_656 . ?
F1 Si1 F3 90.0 3_656 25_676 ?
F1 Si1 F3 90.000(1) . 25_676 ?
F1 Si1 F3 90.000(1) . . ?
F1 Si1 F3 90.000(1) 25_676 . ?
F1 Si1 F1 89.2(3) 25_676 27_575 ?
F1 Si1 F1 90.8(3) . 27_575 ?
F1 Si1 F1 180.0 . 25_676 ?
F1 Si1 F1 89.2(3) . 3_656 ?
F1 Si1 F1 90.8(3) 25_676 3_656 ?
F1 Si1 F1 180.0 27_575 3_656 ?
C3 N2 Cu1 121.00(17) 13_455 . ?
C3 N2 Cu1 121.00(17) . . ?
C3 N2 C3 118.0(3) 13_455 . ?
C1 N1 C1 120.0 6_566 12_665 ?
C1 N1 C1 120.0 12_665 . ?
C1 N1 C1 120.0 6_566 . ?
C2 C1 N1 120.85(18) 13_455 . ?
C2 C1 N1 120.85(18) . . ?
C2 C1 C2 118.3(4) . 13_455 ?
C1 C2 H2 120.4 . . ?
C3 C2 C1 119.3(3) . . ?
C3 C2 H2 120.4 . . ?
N2 C3 C2 122.6(3) . . ?
N2 C3 H3 118.7 . . ?
C2 C3 H3 118.7 . . ?
C4 C4 H4 0.0 26_556 . ?
C4 C4 C5 0(10) 26_556 . ?
C5 C4 H4 179.6 . . ?
C6 C6 H6A 0.0 26_556 . ?
C6 C6 H6B 0.0 26_556 . ?
C6 C6 H6C 0.0 26_556 . ?
C6 C6 C5 0(10) 26_556 . ?
H6A C6 H6B 109.5 . . ?
H6A C6 H6C 109.5 . . ?
H6B C6 H6C 109.5 . . ?
C5 C6 H6A 109.3 . . ?
C5 C6 H6B 103.8 . . ?
C5 C6 H6C 115.1 . . ?
C4 C5 C4 0.0(3) 26_556 . ?
C4 C5 C6 179(7) 26_556 . ?
C4 C5 C6 179(7) . . ?
C6 C5 C6 0(3) 26_556 . ?
C8 C8 H6A 0(10) 26_556 26_556 ?
C8 C8 H6C 0(10) 26_556 26_556 ?
C8 C8 C9 0(10) 26_556 . ?
C8 C8 C7 0(10) 26_556 26_556 ?
C8 C8 C7 0(10) 26_556 . ?
C9 C8 H6A 111(2) . 26_556 ?
C9 C8 H6C 111(5) . 26_556 ?
C7 C8 H6A 70.4(18) 26_556 26_556 ?
C7 C8 H6A 70.4(18) . 26_556 ?
C7 C8 H6C 69(5) 26_556 26_556 ?
C7 C8 H6C 69(5) . 26_556 ?
C7 C8 C9 177(2) . . ?
C7 C8 C9 177(2) 26_556 . ?
C7 C8 C7 0.0(17) 26_556 . ?
C8 C9 C8 0.0(15) 26_556 . ?
C8 C9 H9A 109.5 . . ?
C8 C9 H9A 109.474(6) . 26_556 ?
C8 C9 H9A 109.5 26_556 . ?
C8 C9 H9A 109.474(6) 26_556 26_556 ?
C8 C9 H9B 110.5 . . ?
C8 C9 H9B 110.5 26_556 . ?
C8 C9 H9B 110.5(11) 26_556 26_556 ?
C8 C9 H9B 110.5(11) . 26_556 ?
C8 C9 H9C 108.4 26_556 . ?
C8 C9 H9C 108.4(11) 26_556 26_556 ?
C8 C9 H9C 108.4(11) . 26_556 ?
C8 C9 H9C 108.4 . . ?
H9A C9 H9A 141.0 . 26_556 ?
H9A C9 H9B 109.4 26_556 26_556 ?
H9A C9 H9B 109.4 . . ?
H9A C9 H9B 56.2 . 26_556 ?
H9A C9 H9C 109.5 26_556 26_556 ?
H9A C9 H9C 109.5 . . ?
H9A C9 H9C 56.3 . 26_556 ?
H9B C9 H9A 56.2 . 26_556 ?
H9B C9 H9B 56.2 . 26_556 ?
H9B C9 H9C 141.1 . 26_556 ?
H9B C9 H9C 109.5 . . ?
H9B C9 H9C 109.5 26_556 26_556 ?
H9C C9 H9A 56.3 . 26_556 ?
H9C C9 H9B 141.1 . 26_556 ?
H9C C9 H9C 56.2 . 26_556 ?
C8 C7 H6A 56.2(16) . 26_556 ?
C8 C7 H6A 56.2(16) 26_556 26_556 ?
C8 C7 H6C 24.9(10) . 26_556 ?
C8 C7 H6C 24.9(10) 26_556 26_556 ?
C8 C7 C8 0.00(14) 26_556 . ?
C8 C7 H7 179.9 . . ?
C8 C7 H7 179.9 26_556 . ?
C7 C7 H6A 0(10) 26_556 26_556 ?
C7 C7 H6C 0(10) 26_556 26_556 ?
C7 C7 C8 0(10) 26_556 . ?
C7 C7 C8 0(10) 26_556 26_556 ?
C7 C7 H7 0.0 26_556 . ?
H7 C7 H6A 123.8 . 26_556 ?
H7 C7 H6C 155.1 . 26_556 ?

loop_
_geom_torsion_atom_site_label_1
_geom_torsion_atom_site_label_2
_geom_torsion_atom_site_label_3
_geom_torsion_atom_site_label_4
_geom_torsion
_geom_torsion_site_symmetry_1
_geom_torsion_site_symmetry_2
_geom_torsion_site_symmetry_3
_geom_torsion_site_symmetry_4
_geom_torsion_publ_flag
Cu1 N2 C3 C2 -179.5(2) . . . . ?
N1 C1 C2 C3 -179.5(2) . . . . ?
C1 N1 C1 C2 -143.79(15) 6_566 . . 13_455 ?
C1 N1 C1 C2 36.20(15) 6_566 . . . ?
C1 N1 C1 C2 36.21(15) 12_665 . . 13_455 ?
C1 N1 C1 C2 -143.80(15) 12_665 . . . ?
C1 C2 C3 N2 -1.1(4) . . . . ?
C2 C1 C2 C3 0.5(2) 13_455 . . . ?
C3 N2 C3 C2 0.5(2) 13_455 . . . ?
C8 C8 C7 C7 0.0 26_556 . . 26_556 ?
C7 C8 C7 C8 0(100) 26_556 . . 26_556 ?

_shelx_res_file                  
;
TITL 20211116_jyj_sif6_100k_0m_a_a.res in Pm-3n
    20211116_jyj_sif6_100k_0m_a.res
    created by SHELXL-2018/3 at 11:07:43 on 28-Jun-2022
REM Old TITL 20211116_jyj_sif6_100k_0m_a_a.res in Pm-3n
REM SHELXT solution in Pm-3n
REM R1 0.151, Rweak 0.002, Alpha 0.020, Orientation as input
REM Formula found by SHELXT: C60 Cu3 F18 N28 Si3
CELL 1.54178 17.5254 17.5254 17.5254 90 90 90
ZERR 6 0.0005 0.0005 0.0005 0 0 0
LATT 1
SYMM -X,-Y,+Z
SYMM -X,+Y,-Z
SYMM +X,-Y,-Z
SYMM +Z,+X,+Y
SYMM +Z,-X,-Y
SYMM -Z,-X,+Y
SYMM -Z,+X,-Y
SYMM +Y,+Z,+X
SYMM -Y,+Z,-X
SYMM +Y,-Z,-X
SYMM -Y,-Z,+X
SYMM 0.5+Y,0.5+X,0.5-Z
SYMM 0.5-Y,0.5-X,0.5-Z
SYMM 0.5+Y,0.5-X,0.5+Z
SYMM 0.5-Y,0.5+X,0.5+Z
SYMM 0.5+X,0.5+Z,0.5-Y
SYMM 0.5-X,0.5+Z,0.5+Y
SYMM 0.5-X,0.5-Z,0.5-Y
SYMM 0.5+X,0.5-Z,0.5+Y
SYMM 0.5+Z,0.5+Y,0.5-X
SYMM 0.5+Z,0.5-Y,0.5+X
SYMM 0.5-Z,0.5+Y,0.5+X
SYMM 0.5-Z,0.5-Y,0.5-X
SFAC C H Cu F N Si
UNIT 192 192 6 36 32 6
EQIV $1 +X,3-Y,1-Z
EQIV $2 +X,3-Y,+Z
EQIV $3 +X,+Y,1-Z
DFIX 1.18 0.01 C5 C4 C8 C7
DFIX 1.53 C8 C9 C5 C6
SIMU
RIGU C9 C8 C7 C4 C5 C6 Si1 F3 F1

L.S. 50
PLAN  1
TEMP -173.15
CONF
FREE C9 C9_$1
FREE C9 C9_$2
BIND C4 C5
FREE H9b H9a_$3
FREE H9b H9b_$3
FREE H9c H9c_$3
FREE H9c H9a_$3
FREE F1 C4
FREE F1 C4_$3
FREE F1 C7
FREE F1 C7_$3
FREE H6b H6a_$3
FREE H6b H6b_$3
FREE H6c H6c_$3
FREE H6c H6a_$3
BIND C5 C6
FREE C5 C8
FREE C5 C8_$3
FREE C8 C6
FREE C8 C6_$3
abin
BOND $H
list 4
MORE -1
fmap 2
acta
REM <olex2.extras>
REM <HklSrc "%.\\20211116_JYJ_SiF6_100K_0m_a.hkl">
REM </olex2.extras>

WGHT    0.129500    7.038300
FVAR       0.26938
CU1   3    0.500000    1.000000    0.250000    10.12500    0.00892    0.00892 =
         0.02650    0.00000    0.00000    0.00000
SI1   6    0.500000    1.000000    0.500000    10.12500    0.01400    0.01317 =
         0.01048    0.00000    0.00000    0.00000
F3    4    0.500000    1.000000    0.402588    10.25000    0.01755    0.01782 =
         0.01145    0.00000    0.00000    0.00000
F1    4    0.567004    1.067932    0.500000    10.50000    0.05621    0.05806 =
         0.01722    0.00000    0.00000   -0.04349
N2    5    0.419195    0.919195    0.250000    10.50000    0.01358    0.01358 =
         0.02030   -0.00088    0.00088    0.00044
N1    5    0.250000    0.750000    0.250000    10.16667    0.01911    0.01911 =
         0.01911   -0.00707    0.00707   -0.00707
C1    1    0.306983    0.806983    0.250000    10.50000    0.01406    0.01406 =
         0.02064   -0.00638    0.00638   -0.00271
C2    1    0.334830    0.836402    0.182219    11.00000    0.02645    0.02499 =
         0.01746   -0.00418    0.00181   -0.00948
AFIX  43
H2    2    0.315540    0.818793    0.134720    11.00000   -1.20000
AFIX   0
C3    1    0.390987    0.891658    0.184407    11.00000    0.02600    0.02014 =
         0.01803   -0.00113    0.00385   -0.00840
AFIX  43
H3    2    0.410398    0.910916    0.137602    11.00000   -1.20000
AFIX   0

PART 2
C4    1    0.704798    1.157928    0.500000    10.25000    0.33175    0.20612 =
         0.20101    0.00000    0.00000    0.04200
AFIX   3
H4    2    0.709528    1.103918    0.500000    10.25000   -1.20000
AFIX   0
C6    1    0.690638    1.312728    0.500000    10.25000    0.15200    0.20021 =
         0.12970    0.00000    0.00000    0.01038
AFIX   3
H6A   2    0.686678    1.330938    0.447280    10.25000   -1.50000
H6B   2    0.642068    1.321238    0.526360    10.25000   -1.50000
H6C   2    0.731298    1.340658    0.526360    10.25000   -1.50000
AFIX   0
C5    1    0.699342    1.225521    0.500000    10.25000    0.25004    0.20299 =
         0.15978    0.00000    0.00000    0.01706

PART 1
C8    1    0.728423    1.351287    0.500000    10.25000    0.06977    0.11606 =
         0.05218    0.00000    0.00000   -0.02058
C9    1    0.739715    1.437323    0.500000    10.25000    0.13314    0.11593 =
         0.10156    0.00000    0.00000   -0.00452
AFIX   3
H9A   2    0.742475    1.455763    0.447280    10.25000   -1.50000
H9B   2    0.697365    1.462643    0.526360    10.25000   -1.50000
H9C   2    0.787675    1.448873    0.526360    10.25000   -1.50000
AFIX   0
C7    1    0.723055    1.283673    0.500000    10.25000    0.06051    0.11520 =
         0.03207    0.00000    0.00000   -0.01924
AFIX   3
H7    2    0.718835    1.229643    0.500000    10.25000   -1.20000
AFIX   0
HKLF 4


REM  20211116_jyj_sif6_100k_0m_a_a.res in Pm-3n
REM wR2 = 0.1993, GooF = S = 1.190, Restrained GooF = 1.173 for all data
REM R1 = 0.0514 for 874 Fo > 4sig(Fo) and 0.0523 for all 915 data
REM 82 parameters refined using 109 restraints

END

WGHT      0.1297      7.0076

REM Highest difference peak  0.721,  deepest hole -0.740,  1-sigma level  0.099
Q1    1   0.6246  1.3754  0.3754  10.33333  0.05    0.72
;
_shelx_res_checksum              45478
_shelx_fab_file                  
;
0 2 0 25.0777 -0.2380
0 3 1 -11.2778 0.0019
0 3 2 9.1029 -0.2637
0 4 1 23.5934 0.1219
0 4 2 7.5401 -0.2044
0 4 3 66.6777 0.3786
0 5 1 17.8547 0.2306
0 5 2 1.0294 -0.4030
0 5 3 27.3269 0.3378
0 5 4 -3.6623 -0.4740
0 5 5 103.9957 0.0725
0 6 0 -5.7695 0.2101
0 6 1 -25.3914 0.2766
0 6 2 -24.7328 0.0164
0 6 3 38.6652 0.4833
0 6 4 -26.6520 -0.2251
0 6 5 2.2338 0.2407
0 6 6 -24.3925 -0.0897
0 7 1 -8.8069 0.0538
0 7 2 -0.1644 -0.1660
0 7 3 -27.8545 0.3530
0 7 4 -55.9162 -0.1890
0 7 5 2.8027 0.1025
0 7 6 -31.0499 0.1386
0 7 7 -24.7383 -0.0420
0 8 0 41.0448 -0.2795
0 8 1 -22.6485 -0.3421
0 8 2 -11.1087 -0.4533
0 8 3 4.0175 0.0278
0 8 4 6.5213 -0.3864
0 8 5 0.1058 0.1841
0 8 6 -7.4308 0.0181
0 8 7 0.8383 -0.1547
0 8 8 7.3682 -0.0163
0 9 1 -17.8361 0.0372
0 9 2 45.4068 -0.1751
0 9 3 11.2302 0.3777
0 9 4 8.6596 -0.3602
0 9 5 24.1859 0.1919
0 9 6 24.8293 -0.0542
0 9 7 1.1009 0.0889
0 9 8 17.7327 -0.0524
0 9 9 -10.9923 0.1457
0 10 0 54.2475 0.2850
0 10 1 -7.4790 0.3226
0 10 2 1.7532 -0.0065
0 10 3 -1.3304 0.5464
0 10 4 13.4759 -0.3576
0 10 5 -0.5232 0.3792
0 10 6 -1.3798 -0.2747
0 10 7 -2.2845 -0.0362
0 10 8 13.5185 -0.1616
0 10 9 -6.6863 0.2864
0 10 10 22.4600 -0.3117
0 11 1 -13.6838 0.0756
0 11 2 13.8518 -0.2972
0 11 3 -14.1592 0.4828
0 11 4 -24.6440 -0.5073
0 11 5 -6.6132 0.3156
0 11 6 -8.4309 -0.1935
0 11 7 -13.1918 0.1753
0 11 8 6.0433 -0.1571
0 11 9 -4.7310 0.2659
0 11 10 0.8783 -0.3613
0 11 11 -10.4449 0.4170
0 12 0 1.7252 -0.2165
0 12 1 -20.0496 -0.0544
0 12 2 -13.8017 -0.4529
0 12 3 3.6166 0.2522
0 12 4 -3.1043 -0.4409
0 12 5 0.7863 0.4438
0 12 6 -7.3745 -0.1378
0 12 7 3.6308 0.2075
0 12 8 -5.9815 -0.0524
0 12 9 -19.2078 0.2837
0 12 10 -1.5997 -0.3372
0 12 11 -1.9781 0.3698
0 12 12 -6.8207 -0.3491
0 13 1 0.9720 0.0612
0 13 2 3.4874 -0.1927
0 13 3 5.2734 0.4172
0 13 4 -5.2907 -0.4801
0 13 5 23.1666 0.2369
0 13 6 -2.2967 -0.1367
0 13 7 -3.4660 0.0766
0 13 8 1.6139 -0.1288
0 13 9 6.6310 0.1996
0 13 10 0.6935 -0.3548
0 13 11 -2.6538 0.3267
0 13 12 0.6287 -0.3207
0 13 13 8.6324 0.1943
0 14 1 8.3407 0.2087
0 14 2 2.6717 -0.1176
0 14 3 16.0804 0.3785
0 14 4 -7.6087 -0.2486
0 14 5 1.5601 0.2709
0 14 6 -5.2028 -0.2704
0 14 7 17.0045 -0.0439
0 14 8 6.2378 -0.1571
0 14 9 0.5898 0.2232
0 14 10 7.9883 -0.2046
0 14 11 10.7496 0.4045
0 14 12 -1.2431 -0.2108
0 14 13 3.0471 0.1823
0 14 14 -2.4036 -0.1383
0 15 1 0.6221 0.0216
0 15 2 -0.0768 -0.1234
0 15 3 1.0384 0.3694
0 15 4 -9.1551 -0.4196
0 15 5 13.9903 0.2431
0 15 6 -4.7828 -0.1082
0 15 7 -3.5382 0.0871
0 15 8 0.8529 -0.1082
0 15 9 4.2838 0.1680
0 15 10 -0.5148 -0.3102
0 15 11 -2.5563 0.2981
0 15 12 -1.8560 -0.2367
0 15 13 4.0056 0.1423
0 15 14 -3.9668 -0.0275
0 16 0 -2.5747 -0.0983
0 16 1 -12.4549 -0.0921
0 16 2 -9.7263 -0.3782
0 16 3 3.4419 0.1876
0 16 4 -3.9403 -0.3913
0 16 5 0.7299 0.3524
0 16 6 -6.1608 -0.1329
0 16 7 0.6467 0.1655
0 16 8 -5.2938 -0.0059
0 16 9 -11.3650 0.1807
0 16 10 -2.8722 -0.3155
0 16 11 -1.8462 0.1605
0 16 12 -4.3349 -0.3107
0 16 13 -0.3215 0.0879
0 17 1 -3.4208 0.0568
0 17 2 4.3202 -0.2332
0 17 3 -2.4549 0.3849
0 17 4 -8.9043 -0.4526
0 17 5 2.6161 0.2647
0 17 6 -2.9166 -0.1344
0 17 7 -4.1083 0.0898
0 17 8 1.4018 -0.1144
0 17 9 -1.8211 0.1278
0 17 10 0.3150 -0.1774
0 17 11 -1.9836 0.2609
0 17 12 0.5919 -0.0743
0 18 0 17.6799 0.0903
0 18 1 2.0818 0.2820
0 18 2 2.2327 -0.0176
0 18 3 3.7031 0.5000
0 18 4 1.9773 -0.2495
0 18 5 0.9290 0.3337
0 18 6 -0.7350 -0.3339
0 18 7 2.3557 -0.1012
0 18 8 5.7143 -0.1131
0 18 9 1.0410 0.0082
0 18 10 5.8205 -0.1296
0 18 11 1.2453 0.1509
0 19 1 -3.0946 0.0875
0 19 2 7.3966 -0.2134
0 19 3 1.1893 0.3626
0 19 4 -0.8452 -0.2990
0 19 5 4.4798 0.3174
0 19 6 3.4351 0.0248
0 19 7 0.5050 0.1414
0 19 8 2.5520 -0.0050
0 19 9 -1.2425 0.0587
0 20 1 -7.0192 -0.1893
0 20 2 -3.8584 -0.3641
0 20 3 -0.9093 0.0268
0 20 4 1.4053 -0.3340
0 20 5 0.3062 0.1829
0 20 6 -1.4901 -0.1163
0 21 1 -1.9417 0.0164
0 21 2 2.2516 -0.0471
1 2 1 40.0135 0.4646
1 3 2 26.3238 -0.9748
1 4 1 -50.7006 -0.0039
1 4 2 -16.2090 -0.1930
1 4 3 12.4029 0.7455
1 5 2 -6.5161 -0.2773
1 5 3 -50.4969 0.2360
1 5 4 -26.3517 0.3596
1 6 1 -2.0898 -0.2466
1 6 2 12.7658 -0.4017
1 6 3 20.2539 0.2603
1 6 4 0.1395 -0.2454
1 6 5 -24.2175 -0.4798
1 7 2 21.4358 -0.4711
1 7 3 8.6172 -0.0605
1 7 4 19.3700 -0.1275
1 7 5 42.4221 -0.0873
1 7 6 21.8658 0.0977
1 8 1 -1.4065 0.3966
1 8 2 -14.3927 -0.0277
1 8 3 7.0990 0.7533
1 8 4 8.1083 -0.0722
1 8 5 -0.9264 -0.0598
1 8 6 -7.6454 0.1677
1 8 7 4.6552 0.0266
1 9 2 10.0822 -0.6022
1 9 3 -11.8568 0.1086
1 9 4 -36.4639 -0.2935
1 9 5 -16.2095 0.1626
1 9 6 -13.3351 0.0440
1 9 7 -4.9037 -0.0846
1 9 8 -0.9976 0.0314
1 10 1 -8.9496 -0.2285
1 10 2 -24.5476 -0.4812
1 10 3 -1.0469 0.4597
1 10 4 7.1399 -0.3703
1 10 5 6.1172 0.0942
1 10 6 -6.4333 -0.0193
1 10 7 -0.6867 0.0417
1 10 8 -7.4973 0.0908
1 10 9 -6.0951 0.0477
1 11 2 14.5755 -0.4617
1 11 3 10.2235 0.2058
1 11 4 2.6267 -0.1712
1 11 5 16.2348 0.1984
1 11 6 8.6538 0.1072
1 11 7 2.9540 0.0071
1 11 8 2.8501 -0.0938
1 11 9 2.4883 -0.0774
1 11 10 -2.8178 -0.2961
1 12 1 8.7253 0.2080
1 12 2 2.1525 0.0377
1 12 3 6.6453 0.4584
1 12 4 1.1441 -0.1332
1 12 5 -5.1962 -0.1004
1 12 6 -1.4228 -0.1807
1 12 7 9.7039 -0.3012
1 12 8 5.7757 -0.0222
1 12 9 1.0301 0.0106
1 12 10 9.2901 0.1171
1 12 11 7.5519 0.2260
1 13 2 0.6511 -0.2508
1 13 3 -8.8825 0.0896
1 13 4 -6.4325 0.0197
1 13 5 2.9643 0.0332
1 13 6 -3.7284 0.2763
1 13 7 -9.9796 -0.0727
1 13 8 1.0527 0.1660
1 13 9 5.2054 -0.0442
1 13 10 0.2308 0.0662
1 13 11 -6.1580 0.0744
1 13 12 -0.8342 0.4668
1 14 1 -12.9368 -0.1016
1 14 2 -5.2674 -0.1952
1 14 3 2.5301 0.0537
1 14 4 0.4212 -0.0386
1 14 5 -5.6806 -0.1988
1 14 6 -0.9078 0.2079
1 14 7 2.9242 -0.1903
1 14 8 -5.4167 0.2466
1 14 9 -14.4824 -0.1371
1 14 10 -4.6053 0.0421
1 14 11 -1.0838 -0.3053
1 14 12 -1.7648 -0.1996
1 14 13 -2.4633 -0.4220
1 15 2 1.7290 -0.2084
1 15 3 -3.8398 -0.0444
1 15 4 -1.2122 0.0213
1 15 5 5.7509 -0.0811
1 15 6 -0.2839 0.3167
1 15 7 -6.1320 -0.1976
1 15 8 0.8570 0.2355
1 15 9 2.9237 -0.2778
1 15 10 0.3464 0.0639
1 15 11 -3.1607 -0.1690
1 15 12 1.1669 0.1345
1 15 13 1.8419 -0.2102
1 15 14 0.1900 -0.0570
1 16 1 5.9764 0.1754
1 16 2 3.0594 0.0746
1 16 3 4.6651 0.3909
1 16 4 0.6612 0.0957
1 16 5 -2.8311 -0.1884
1 16 6 -0.0852 0.0758
1 16 7 6.2998 -0.3934
1 16 8 5.0961 0.2534
1 16 9 2.4546 -0.0021
1 16 10 6.4027 0.3075
1 16 11 4.2331 0.0260
1 16 12 0.7891 0.1905
1 16 13 -0.2401 0.0180
1 17 2 4.2836 -0.3882
1 17 3 1.0604 -0.0191
1 17 4 -0.8183 -0.1189
1 17 5 5.0016 -0.0491
1 17 6 2.3064 0.2301
1 17 7 0.3326 -0.2136
1 17 8 1.5086 0.0038
1 17 9 0.9490 -0.3669
1 17 10 -0.1828 -0.0170
1 17 11 -0.5373 -0.0303
1 17 12 0.9290 0.0654
1 18 1 -6.5689 -0.1776
1 18 2 -7.6991 -0.3490
1 18 3 -0.2810 0.2042
1 18 4 1.8797 -0.2592
1 18 5 0.6017 -0.0268
1 18 6 -2.2481 0.1263
1 18 7 -1.4102 -0.0031
1 18 8 -3.0613 0.4503
1 18 9 -3.7405 0.1460
1 18 10 -1.9220 0.0512
1 18 11 -1.8944 -0.0982
1 19 2 2.4735 -0.3387
1 19 3 -2.0385 0.2237
1 19 4 -5.4010 -0.1383
1 19 5 -1.5820 0.0910
1 19 6 -1.3326 0.1254
1 19 7 -1.1787 -0.0432
1 19 8 -0.9434 -0.0102
1 19 9 -1.0236 -0.0530
1 20 1 2.9062 0.2380
1 20 2 -0.4974 0.0343
1 20 3 1.2168 0.5901
1 20 4 1.1703 -0.1166
1 20 5 -0.2868 0.0495
1 20 6 -1.0592 -0.2232
1 21 2 2.1943 -0.3147
2 2 2 -52.0535 0.4764
2 3 3 -33.3325 -0.3269
2 4 2 32.7340 0.4416
2 4 3 -7.9772 -0.0472
2 4 4 16.4721 -0.0082
2 5 3 -31.1776 -1.3128
2 5 4 62.8568 0.2633
2 5 5 9.4882 -0.5142
2 6 2 13.0949 0.6716
2 6 3 -4.9047 0.3399
2 6 4 23.7941 0.4243
2 6 5 -36.2821 -0.4025
2 6 6 23.6323 0.7768
2 7 3 -25.9222 -0.4918
2 7 4 -3.6278 0.5272
2 7 5 -26.6994 0.3296
2 7 6 -3.1553 0.2527
2 7 7 -11.3234 -0.1067
2 8 2 -18.8820 0.0712
2 8 3 -0.7850 0.0387
2 8 4 10.9108 -0.1405
2 8 5 -3.4080 -0.6021
2 8 6 0.0207 -0.1788
2 8 7 2.3620 -0.1349
2 8 8 -10.1983 -0.2285
2 9 3 17.0001 -0.4106
2 9 4 5.0620 0.4327
2 9 5 7.0242 0.3143
2 9 6 9.4179 0.1186
2 9 7 15.4975 -0.0827
2 9 8 -12.0266 0.0418
2 9 9 3.0291 -0.2688
2 10 2 -18.0303 0.6093
2 10 3 0.3639 0.3352
2 10 4 3.5544 0.0545
2 10 5 0.7843 -0.3407
2 10 6 -6.7039 -0.1902
2 10 7 1.1735 -0.0336
2 10 8 -8.5411 0.1055
2 10 9 17.7144 -0.2273
2 10 10 -1.7959 0.5514
2 11 3 -2.2042 -0.5300
2 11 4 -8.6846 0.2673
2 11 5 -13.0011 0.0469
2 11 6 -3.4623 0.0605
2 11 7 2.5895 0.0577
2 11 8 -2.8198 0.0354
2 11 9 9.3187 -0.1458
2 11 10 -6.3257 0.3993
2 11 11 3.6517 -0.3862
2 12 2 -5.9421 0.2957
2 12 3 -1.2903 -0.0233
2 12 4 10.6854 -0.0658
2 12 5 -3.8581 -0.1727
2 12 6 7.5138 -0.0106
2 12 7 1.1472 0.1917
2 12 8 -6.4639 0.2766
2 12 9 -3.6008 -0.0647
2 12 10 -6.6984 0.4531
2 12 11 0.5507 -0.3471
2 12 12 1.1316 0.0147
2 13 3 -6.6230 -0.4296
2 13 4 13.2248 0.2078
2 13 5 -1.0711 0.0319
2 13 6 7.2596 0.0074
2 13 7 -7.0810 0.0451
2 13 8 -0.7285 -0.1023
2 13 9 3.9980 -0.3739
2 13 10 -0.8081 -0.0795
2 13 11 -3.1910 -0.7676
2 13 12 2.2603 0.2403
2 13 13 -1.4882 -0.3077
2 14 2 8.2592 0.5154
2 14 3 -4.2710 0.2303
2 14 4 2.7777 0.1507
2 14 5 -16.5571 -0.2208
2 14 6 5.0496 -0.0698
2 14 7 2.3958 -0.0453
2 14 8 4.2704 0.0534
2 14 9 1.5233 0.0628
2 14 10 2.7621 0.5613
2 14 11 2.7546 0.0443
2 14 12 4.1401 0.2880
2 14 13 -5.4788 -0.2585
2 14 14 1.3731 0.3902
2 15 3 -7.0095 -0.3634
2 15 4 7.9802 0.3648
2 15 5 -3.6064 0.0984
2 15 6 4.5285 0.1001
2 15 7 -4.6172 -0.0239
2 15 8 0.2757 -0.0751
2 15 9 3.6658 -0.3201
2 15 10 0.1307 0.1399
2 15 11 -2.2703 -0.0384
2 15 12 1.3943 0.5390
2 15 13 -2.2468 0.2689
2 15 14 2.5312 0.1260
2 16 2 -1.9401 0.1637
2 16 3 -1.3570 -0.1465
2 16 4 7.3899 -0.0857
2 16 5 -2.6897 -0.4566
2 16 6 4.3618 0.0086
2 16 7 -0.3937 0.0114
2 16 8 -4.2293 0.1604
2 16 9 -2.5399 0.0278
2 16 10 -3.9913 0.0068
2 16 11 -1.1487 -0.4970
2 16 12 0.7668 -0.2661
2 16 13 -1.3572 -0.2239
2 17 3 -2.2249 -0.3245
2 17 4 0.2579 0.4441
2 17 5 -4.5243 0.0885
2 17 6 0.3140 0.1886
2 17 7 -0.0425 0.1370
2 17 8 -2.1714 0.0122
2 17 9 1.8198 -0.0776
2 17 10 -2.1110 0.2688
2 17 11 0.7608 0.1279
2 17 12 0.4082 0.1150
2 18 2 -1.9190 0.5987
2 18 3 -0.9351 0.2907
2 18 4 0.8193 0.1585
2 18 5 -3.0741 -0.2115
2 18 6 -1.3768 -0.2056
2 18 7 0.5653 -0.2292
2 18 8 -0.1885 -0.1209
2 18 9 5.1192 -0.0434
2 18 10 0.4308 -0.0401
2 19 3 1.4642 -0.4780
2 19 4 1.0022 0.1600
2 19 5 0.3018 0.0255
2 19 6 2.1907 0.0229
2 19 7 2.4145 0.1035
2 19 8 -1.3919 -0.2636
2 19 9 0.8773 -0.2233
2 20 2 -3.8883 0.0235
2 20 3 0.7617 -0.0356
2 20 4 2.8088 -0.1843
2 20 5 1.1423 -0.0143
2 20 6 0.2090 0.0625
3 4 3 24.4937 0.3142
3 5 4 7.0368 1.3135
3 6 3 6.2606 -0.3336
3 6 4 -21.1516 -0.3053
3 6 5 -15.5777 -1.1521
3 7 4 17.8674 0.4605
3 7 5 1.5670 0.1149
3 7 6 6.2519 -0.3103
3 8 3 -10.6282 0.1590
3 8 4 8.5162 0.2748
3 8 5 -3.1800 -0.4021
3 8 6 5.4727 0.3971
3 8 7 -13.8053 0.6432
3 9 4 2.4902 0.4781
3 9 5 -28.3661 0.0951
3 9 6 7.7347 0.0429
3 9 7 8.9551 -0.1254
3 9 8 10.3429 -0.0590
3 10 3 -11.4900 -0.1686
3 10 4 18.5730 -0.0682
3 10 5 6.7273 -0.5720
3 10 6 13.4293 0.0097
3 10 7 -12.0492 0.2111
3 10 8 0.8157 0.0209
3 10 9 5.7892 0.1557
3 11 4 10.1760 0.6821
3 11 5 -9.8611 0.1400
3 11 6 5.6760 0.2090
3 11 7 0.5051 0.0149
3 11 8 -3.6625 -0.2755
3 11 9 -8.8286 -0.0151
3 11 10 -5.8211 -0.4001
3 12 3 -8.4234 0.1396
3 12 4 -7.1716 0.0738
3 12 5 -10.2327 -0.3237
3 12 6 -1.7083 -0.1061
3 12 7 -4.6642 -0.1196
3 12 8 -1.4871 -0.1549
3 12 9 5.5539 0.0164
3 12 10 -2.5486 0.0486
3 12 11 0.3647 0.3030
3 13 4 4.3920 0.5907
3 13 5 -2.2969 0.1718
3 13 6 -1.7519 0.1364
3 13 7 1.4805 0.0255
3 13 8 -1.1290 -0.1468
3 13 9 7.0650 0.1187
3 13 10 0.7865 -0.0071
3 13 11 2.7907 0.2085
3 13 12 -3.7532 0.6513
3 14 3 6.3853 -0.1890
3 14 4 3.6888 -0.2752
3 14 5 5.0866 -0.5741
3 14 6 7.0725 -0.0137
3 14 7 5.1360 0.0776
3 14 8 -3.1365 0.0368
3 14 9 1.2201 0.1764
3 14 10 -6.8056 -0.1197
3 14 11 3.4020 -0.1053
3 14 12 3.5792 -0.5397
3 14 13 2.6640 -0.4707
3 15 4 4.4361 0.4251
3 15 5 -1.3890 0.0965
3 15 6 -0.9893 0.0490
3 15 7 0.4381 -0.0387
3 15 8 -3.4787 -0.0602
3 15 9 2.7675 0.0038
3 15 10 -1.6462 -0.1825
3 15 11 1.7521 -0.0331
3 15 12 -2.6571 -0.0968
3 15 13 0.1530 -0.0793
3 15 14 1.5850 -0.3792
3 16 3 -5.4931 0.2455
3 16 4 -5.4795 0.1837
3 16 5 -6.8704 -0.2910
3 16 6 -2.2523 0.1803
3 16 7 -2.7729 0.0462
3 16 8 -0.8659 0.0119
3 16 9 4.4124 0.2843
3 16 10 -1.7028 0.0661
3 16 11 0.4374 0.1696
3 16 12 -0.5845 0.0967
3 16 13 -1.4809 0.1236
3 17 4 3.8016 0.4569
3 17 5 -3.7521 0.0851
3 17 6 2.1888 0.0467
3 17 7 1.7650 -0.0827
3 17 8 -0.8854 -0.2956
3 17 9 -0.6502 -0.2416
3 17 10 -1.1844 -0.1971
3 17 11 1.3569 0.0843
3 17 12 -0.3998 0.0472
3 18 3 -0.2095 -0.2354
3 18 4 6.3586 -0.2986
3 18 5 3.9323 -0.3855
3 18 6 4.5109 0.1108
3 18 7 -1.5234 0.2219
3 18 8 -0.3012 0.3007
3 18 9 1.4960 0.3872
3 18 10 -1.5805 -0.0522
3 19 4 0.6203 0.5188
3 19 5 -3.9432 0.0475
3 19 6 0.9862 -0.0264
3 19 7 0.9990 0.0679
3 19 8 -0.2857 -0.1333
3 20 3 -2.7739 0.2571
3 20 4 -1.1981 -0.0212
3 20 5 -2.3424 -0.1344
3 20 6 -1.2019 -0.1746
4 4 4 -68.3554 -1.3781
4 5 5 26.7643 0.5791
4 6 4 -24.3225 -0.5044
4 6 5 26.1154 0.4061
4 6 6 1.2157 0.4566
4 7 5 0.2061 1.1868
4 7 6 -6.2076 -0.2650
4 7 7 15.6540 0.2522
4 8 4 -4.5049 -0.9559
4 8 5 18.0803 -0.5191
4 8 6 3.5390 -0.4426
4 8 7 -15.3913 0.2243
4 8 8 9.5222 -0.7966
4 9 5 -13.7057 0.6769
4 9 6 0.0013 -0.2484
4 9 7 2.4112 -0.3170
4 9 8 -2.6892 -0.2288
4 9 9 -32.9128 0.2326
4 10 4 -9.2821 -0.3653
4 10 5 4.8173 0.0159
4 10 6 -5.3138 0.0668
4 10 7 -21.9998 0.2032
4 10 8 4.3396 -0.0398
4 10 9 2.9008 0.0531
4 10 10 6.2331 -0.0745
4 11 5 -6.5913 0.1892
4 11 6 -1.3110 0.0411
4 11 7 11.7258 -0.2052
4 11 8 11.4183 -0.0435
4 11 9 -4.0289 0.1938
4 11 10 11.3558 -0.1933
4 11 11 5.7955 0.3214
4 12 4 0.6253 -0.6789
4 12 5 20.2212 -0.3767
4 12 6 7.6508 0.0262
4 12 7 1.2045 -0.0136
4 12 8 3.2095 0.4472
4 12 9 1.1038 0.1687
4 12 10 -0.1281 0.0439
4 12 11 -0.1546 0.3420
4 12 12 6.1219 -0.6640
4 13 5 4.4454 0.2108
4 13 6 -7.9518 0.1329
4 13 7 1.4516 -0.2091
4 13 8 -3.7513 0.0669
4 13 9 -5.2349 -0.1156
4 13 10 1.0877 -0.2371
4 13 11 -0.0886 -0.2820
4 13 12 -7.0905 -0.2803
4 13 13 2.2612 0.2263
4 14 4 -20.8992 -0.2131
4 14 5 -3.0067 -0.0671
4 14 6 -9.1702 0.2076
4 14 7 -3.1153 0.0367
4 14 8 -0.7314 0.1519
4 14 9 -0.0935 -0.0775
4 14 10 -3.8256 0.1263
4 14 11 -1.3724 0.2526
4 14 12 -1.6932 -0.0810
4 14 13 -0.8427 -0.0401
4 14 14 -8.2440 0.0724
4 15 5 2.7189 0.5926
4 15 6 -4.2014 -0.0416
4 15 7 3.0298 -0.2236
4 15 8 0.1118 -0.0424
4 15 9 -1.6292 -0.2029
4 15 10 2.9160 0.0120
4 15 11 1.6646 0.0780
4 15 12 -4.1390 0.3795
4 15 13 1.5662 0.4337
4 15 14 0.4561 0.0597
4 16 4 1.8576 -0.8361
4 16 5 13.1024 -0.4584
4 16 6 5.3580 -0.1317
4 16 7 0.7526 0.1043
4 16 8 2.9386 0.0968
4 16 9 0.8953 0.0177
4 16 10 -0.0645 -0.0226
4 16 11 0.2526 -0.2889
4 16 12 2.5336 -0.2007
4 16 13 3.4453 -0.2686
4 17 5 -1.9737 0.3616
4 17 6 -1.0405 -0.2497
4 17 7 2.7493 -0.1686
4 17 8 1.6602 0.0162
4 17 9 -3.4382 -0.0019
4 17 10 2.1756 0.1992
4 17 11 1.2969 0.1298
4 18 4 -7.0184 -0.2803
4 18 5 -1.6225 0.0546
4 18 6 -4.0717 0.1092
4 18 7 -6.0338 -0.0753
4 18 8 0.9272 -0.0443
4 18 9 0.6345 -0.1196
4 18 10 0.4819 -0.0679
4 19 5 -1.5481 0.2207
4 19 6 0.0853 0.0676
4 19 7 1.1080 -0.0036
4 19 8 0.1366 -0.0323
4 20 4 2.5589 -0.5343
4 20 5 4.2243 -0.1109
5 6 5 -2.5903 -0.4829
5 7 6 -10.7451 -1.2831
5 8 5 23.3665 0.3408
5 8 6 -13.4100 0.3592
5 8 7 -11.4926 1.2162
5 9 6 -9.1639 -0.2586
5 9 7 30.0139 0.0578
5 9 8 7.9878 0.3594
5 10 5 36.3618 -0.3296
5 10 6 -2.5884 -0.3880
5 10 7 -1.9354 0.1858
5 10 8 -0.6909 -0.0809
5 10 9 10.8816 -0.2370
5 11 6 -10.9502 -0.0830
5 11 7 8.0231 -0.0355
5 11 8 -6.8785 -0.0837
5 11 9 -16.0817 -0.0498
5 11 10 -3.3010 -0.1187
5 12 5 -0.4990 0.3016
5 12 6 -8.9472 0.0166
5 12 7 -9.4031 0.1674
5 12 8 0.9670 0.0018
5 12 9 -0.8791 -0.2807
5 12 10 0.2239 0.0169
5 12 11 -6.0444 0.1536
5 13 6 -2.3716 -0.2776
5 13 7 1.9762 -0.1132
5 13 8 6.6048 -0.2732
5 13 9 -3.6562 -0.0356
5 13 10 10.6987 0.0514
5 13 11 -1.2705 -0.0220
5 13 12 -2.3932 0.3901
5 14 5 11.9557 -0.2847
5 14 6 9.6921 -0.4037
5 14 7 0.6325 0.3746
5 14 8 7.3690 -0.0183
5 14 9 -4.3564 0.0860
5 14 10 2.7754 0.0526
5 14 11 -1.5201 0.0541
5 14 12 8.7581 -0.2382
5 14 13 3.0281 -0.2819
5 15 6 -2.0305 -0.5526
5 15 7 -0.3428 0.0191
5 15 8 2.2233 -0.1432
5 15 9 -6.0649 0.1923
5 15 10 6.1748 0.0098
5 15 11 -2.2048 -0.0722
5 15 12 -1.1325 -0.0743
5 15 13 -0.2128 -0.0062
5 15 14 1.8930 -0.3306
5 16 5 -1.9738 0.2671
5 16 6 -6.8476 0.0288
5 16 7 -6.6016 0.6628
5 16 8 1.3675 -0.1579
5 16 9 -1.5047 0.0596
5 16 10 0.6471 -0.0034
5 16 11 -4.0541 0.0404
5 16 12 0.0347 -0.0101
5 17 6 -2.6967 -0.2572
5 17 7 3.4033 0.1667
5 17 8 -0.1215 -0.0858
5 17 9 -4.3818 0.0526
5 17 10 1.7757 -0.0810
5 17 11 -0.1613 -0.0357
5 18 5 11.3702 -0.2650
5 18 6 1.9271 -0.1419
5 18 7 0.4285 0.2542
5 18 8 1.4277 0.0133
5 18 9 1.1990 0.0614
5 19 6 -1.4101 -0.3941
5 19 7 3.0699 -0.1934
6 6 6 8.4749 1.5042
6 7 7 13.0849 -0.3998
6 8 6 0.4860 0.2967
6 8 7 -4.0561 -0.2744
6 8 8 -0.9494 -0.4623
6 9 7 10.8756 -1.1105
6 9 8 -12.9253 0.0951
6 9 9 -14.8267 -0.2724
6 10 6 -7.2131 0.7872
6 10 7 -12.1094 0.3948
6 10 8 -4.1566 0.2070
6 10 9 11.8134 -0.3376
6 10 10 -1.4193 0.5978
6 11 7 10.2131 -0.1962
6 11 8 3.7101 0.0402
6 11 9 2.6353 0.1907
6 11 10 3.5223 0.1253
6 11 11 5.6899 -0.2646
6 12 6 9.6173 -0.1827
6 12 7 -0.4266 0.0752
6 12 8 -0.1713 -0.0067
6 12 9 1.5770 0.0076
6 12 10 -2.8495 0.1005
6 12 11 0.2461 -0.0090
6 12 12 5.8828 -0.1616
6 13 7 -1.7992 0.0595
6 13 8 -2.8288 0.0040
6 13 9 -1.6238 0.3788
6 13 10 0.9145 -0.0294
6 13 11 -1.9279 -0.1687
6 13 12 -1.6447 0.0537
6 13 13 -0.2639 -0.0780
6 14 6 -2.5442 0.3776
6 14 7 -2.4972 0.3908
6 14 8 0.6764 -0.0872
6 14 9 0.4359 -0.0650
6 14 10 -2.0356 -0.2492
6 14 11 -0.9755 0.1704
6 14 12 1.8524 -0.1400
6 14 13 -4.4797 -0.1717
6 14 14 -3.1097 0.1655
6 15 7 0.4227 -0.3574
6 15 8 -1.2123 -0.0522
6 15 9 0.8352 0.1373
6 15 10 1.7656 -0.1713
6 15 11 -1.0527 0.1387
6 15 12 -1.2934 0.0140
6 15 13 -0.9053 0.2833
6 16 6 4.8083 0.1070
6 16 7 1.3291 0.0284
6 16 8 0.2227 -0.1003
6 16 9 1.0538 -0.0726
6 16 10 -1.5165 -0.1089
6 16 11 0.1295 0.1572
6 16 12 2.7067 -0.1298
6 17 7 2.9223 -0.5950
6 17 8 -0.9905 -0.0538
6 17 9 -0.1698 0.0712
6 17 10 0.5319 -0.0458
6 17 11 0.6428 0.1353
6 18 6 -3.4538 0.5391
6 18 7 -2.8639 0.2149
6 18 8 -0.5594 0.0638
6 18 9 2.1793 -0.1069
6 19 7 1.6050 0.0919
7 8 7 -12.1317 0.4679
7 9 8 6.0700 1.2810
7 10 7 -11.2582 -0.4301
7 10 8 0.8137 -0.1421
7 10 9 2.4070 -0.8776
7 11 8 -2.1786 0.2600
7 11 9 -2.8694 0.0066
7 11 10 -4.8851 -0.1411
7 12 7 0.4880 0.2121
7 12 8 -0.8530 0.1629
7 12 9 6.8080 -0.3010
7 12 10 -1.7611 0.1867
7 12 11 4.2052 0.2732
7 13 8 -4.4452 -0.0030
7 13 9 9.5456 -0.0593
7 13 10 -3.3832 -0.0260
7 13 11 1.0527 -0.1491
7 13 12 -3.8953 0.1842
7 14 7 5.8538 -0.1439
7 14 8 -6.5425 0.0954
7 14 9 0.2060 -0.2622
7 14 10 -8.8624 0.1119
7 14 11 4.8338 0.1307
7 14 12 0.1182 -0.0210
7 14 13 0.4557 -0.0197
7 15 8 -4.7051 0.3814
7 15 9 6.4828 0.0202
7 15 10 -3.0104 0.1364
7 15 11 1.8070 -0.0870
7 15 12 -1.6903 -0.0579
7 15 13 1.6750 -0.0424
7 16 7 0.9038 0.1518
7 16 8 -0.3039 0.3390
7 16 9 4.2002 -0.2700
7 16 10 -1.5792 0.0472
7 16 11 2.8402 -0.1034
7 17 8 -1.3907 0.4894
7 17 9 1.0505 0.1072
7 17 10 -1.3813 0.1405
7 18 7 -1.5407 -0.2228
7 18 8 -0.5605 0.0177
8 8 8 1.7284 -1.1712
8 9 9 -3.0368 0.3700
8 10 8 1.5902 -0.2420
8 10 9 5.5917 0.1783
8 10 10 5.5793 0.2888
8 11 9 2.4292 0.7831
8 11 10 -2.4065 -0.3078
8 11 11 -1.5113 0.2194
8 12 8 -4.8449 -0.5916
8 12 9 -7.7269 -0.2304
8 12 10 -4.0453 -0.2104
8 12 11 0.4069 0.2366
8 12 12 -2.4289 -0.7172
8 13 9 4.2954 0.4611
8 13 10 -0.0043 -0.2074
8 13 11 -1.7920 -0.1485
8 13 12 0.9707 -0.0412
8 13 13 3.5419 0.1284
8 14 8 4.7918 -0.2171
8 14 9 0.1866 0.0755
8 14 10 3.2010 -0.0426
8 14 11 5.5349 0.0833
8 14 12 0.7556 -0.0980
8 14 13 -0.9696 -0.1104
8 15 9 3.0747 0.2613
8 15 10 -0.2230 0.0043
8 15 11 -2.0805 0.0410
8 15 12 -0.7296 0.1288
8 16 8 -2.0073 -0.4721
8 16 9 -4.8420 -0.0469
8 16 10 -2.5617 -0.1075
8 16 11 -0.0594 0.0311
8 17 9 0.7075 0.1022
9 10 9 -4.7582 -0.3645
9 11 10 -0.5319 -0.9436
9 12 9 -2.3129 0.1864
9 12 10 9.4786 0.3114
9 12 11 4.3649 0.7816
9 13 10 3.4118 -0.1744
9 13 11 -6.8450 0.0763
9 13 12 0.4604 0.3468
9 14 9 -14.6440 -0.1706
9 14 10 -0.0117 -0.1608
9 14 11 -2.7058 0.0627
9 14 12 -0.6629 -0.0908
9 14 13 -2.1755 -0.0577
9 15 10 2.9160 -0.1519
9 15 11 -3.7202 -0.0902
9 16 9 -1.0063 0.2315
9 16 10 4.8638 -0.0610
10 10 10 9.7500 1.2240
10 11 11 -3.7641 -0.4207
10 12 10 -1.7032 0.3748
10 12 11 -1.6270 -0.3675
10 12 12 -2.9604 -0.3877
10 13 11 -2.3111 -0.7896
10 13 12 1.5478 0.1387
10 13 13 2.1752 -0.1177
10 14 10 4.4230 0.6586
10 14 11 4.6187 0.0139
10 14 12 0.7395 0.0892
10 15 11 -1.7894 0.1076
11 12 11 3.9674 0.3945
11 13 12 -0.6056 0.6989
11 14 11 1.0292 -0.2928
12 12 12 -0.5370 -0.7402
0 0 0 0.0 0.0
;
_shelx_fab_checksum              95507
_olex2_submission_special_instructions 'No special instructions were received'
####################################################################### 
# 
# This file contains crystal structure data downloaded from the 
# Cambridge Structural Database (CSD) hosted by the Cambridge 
# Crystallographic Data Centre (CCDC).
# 
# Full information about CCDC data access policies and citation 
# guidelines are available at http://www.ccdc.cam.ac.uk/access/V1 
# 
# Audit and citation data items may have been added by the CCDC. 
# Please retain this information to preserve the provenance of 
# this file and to allow appropriate attribution of the data. 
# 
#######################################################################

data_2022032901_0m_b
_database_code_depnum_ccdc_archive 'CCDC 2190368'
loop_
_audit_author_name
_audit_author_address
'LIngyao Wang'
;Zhejiang Normal University
China
;
_audit_update_record             
;
2022-07-14 deposited with the CCDC.	2022-12-08 downloaded from the CCDC.
;
_audit_creation_date             2022-03-29
_audit_creation_method           
;
Olex2 1.2
(compiled 2016.08.25 svn.r3337 for OlexSys, GUI svn.r5221)
;
_chemical_name_common            ?
_chemical_name_systematic        ?
_chemical_formula_moiety         'C120 H96 Cu6 N32, 12(F3 Si0.5)'
_chemical_formula_sum            'C120 H96 Cu6 F36 N32 Si6'
_chemical_formula_weight         3220.06
_chemical_melting_point          ?
loop_
_atom_type_symbol
_atom_type_description
_atom_type_scat_dispersion_real
_atom_type_scat_dispersion_imag
_atom_type_scat_source
C C 0.0033 0.0016 'International Tables Vol C Tables 4.2.6.8 and 6.1.1.4'
H H 0.0000 0.0000 'International Tables Vol C Tables 4.2.6.8 and 6.1.1.4'
Cu Cu 0.3201 1.2651 'International Tables Vol C Tables 4.2.6.8 and 6.1.1.4'
F F 0.0171 0.0103 'International Tables Vol C Tables 4.2.6.8 and 6.1.1.4'
N N 0.0061 0.0033 'International Tables Vol C Tables 4.2.6.8 and 6.1.1.4'
Si Si 0.0817 0.0704 'International Tables Vol C Tables 4.2.6.8 and 6.1.1.4'

_shelx_space_group_comment       
;
The symmetry employed for this shelxl refinement is uniquely defined
by the following loop, which should always be used as a source of
symmetry information in preference to the above space-group names.
They are only intended as comments.
;
_space_group_crystal_system      cubic
_space_group_IT_number           223
_space_group_name_H-M_alt        'P m -3 n'
_space_group_name_Hall           '-P 4n 2 3'
loop_
_space_group_symop_operation_xyz
'x, y, z'
'-x, -y, z'
'-x, y, -z'
'x, -y, -z'
'z, x, y'
'z, -x, -y'
'-z, -x, y'
'-z, x, -y'
'y, z, x'
'-y, z, -x'
'y, -z, -x'
'-y, -z, x'
'y+1/2, x+1/2, -z+1/2'
'-y+1/2, -x+1/2, -z+1/2'
'y+1/2, -x+1/2, z+1/2'
'-y+1/2, x+1/2, z+1/2'
'x+1/2, z+1/2, -y+1/2'
'-x+1/2, z+1/2, y+1/2'
'-x+1/2, -z+1/2, -y+1/2'
'x+1/2, -z+1/2, y+1/2'
'z+1/2, y+1/2, -x+1/2'
'z+1/2, -y+1/2, x+1/2'
'-z+1/2, y+1/2, x+1/2'
'-z+1/2, -y+1/2, -x+1/2'
'-x, -y, -z'
'x, y, -z'
'x, -y, z'
'-x, y, z'
'-z, -x, -y'
'-z, x, y'
'z, x, -y'
'z, -x, y'
'-y, -z, -x'
'y, -z, x'
'-y, z, x'
'y, z, -x'
'-y-1/2, -x-1/2, z-1/2'
'y-1/2, x-1/2, z-1/2'
'-y-1/2, x-1/2, -z-1/2'
'y-1/2, -x-1/2, -z-1/2'
'-x-1/2, -z-1/2, y-1/2'
'x-1/2, -z-1/2, -y-1/2'
'x-1/2, z-1/2, y-1/2'
'-x-1/2, z-1/2, -y-1/2'
'-z-1/2, -y-1/2, x-1/2'
'-z-1/2, y-1/2, -x-1/2'
'z-1/2, -y-1/2, -x-1/2'
'z-1/2, y-1/2, x-1/2'

_cell_length_a                   17.5318(3)
_cell_length_b                   17.5318(3)
_cell_length_c                   17.5318(3)
_cell_angle_alpha                90
_cell_angle_beta                 90
_cell_angle_gamma                90
_cell_volume                     5388.6(3)
_cell_formula_units_Z            1
_cell_measurement_reflns_used    3072
_cell_measurement_temperature    293(2)
_cell_measurement_theta_max      52.739
_cell_measurement_theta_min      7.351
_shelx_estimated_absorpt_T_max   0.921
_shelx_estimated_absorpt_T_min   0.897
_exptl_absorpt_coefficient_mu    0.684
_exptl_absorpt_correction_T_max  0.7456
_exptl_absorpt_correction_T_min  0.6632
_exptl_absorpt_correction_type   multi-scan
_exptl_absorpt_process_details   
;
SADABS-2016/2 (Bruker,2016/2) was used for absorption correction.
wR2(int) was 0.0896 before and 0.0710 after correction.
The Ratio of minimum to maximum transmission is 0.8895.
The \l/2 correction factor is Not present.
;
_exptl_absorpt_special_details   ?
_exptl_crystal_colour            'clear dark violet'
_exptl_crystal_colour_lustre     clear
_exptl_crystal_colour_modifier   dark
_exptl_crystal_colour_primary    violet
_exptl_crystal_density_diffrn    0.992
_exptl_crystal_density_meas      ?
_exptl_crystal_density_method    ?
_exptl_crystal_description       block
_exptl_crystal_F_000             1622
_exptl_crystal_size_max          0.162
_exptl_crystal_size_mid          0.161
_exptl_crystal_size_min          0.122
_exptl_transmission_factor_max   ?
_exptl_transmission_factor_min   ?
_diffrn_reflns_av_R_equivalents  0.0831
_diffrn_reflns_av_unetI/netI     0.0269
_diffrn_reflns_Laue_measured_fraction_full 0.998
_diffrn_reflns_Laue_measured_fraction_max 0.998
_diffrn_reflns_limit_h_max       19
_diffrn_reflns_limit_h_min       -22
_diffrn_reflns_limit_k_max       22
_diffrn_reflns_limit_k_min       -17
_diffrn_reflns_limit_l_max       22
_diffrn_reflns_limit_l_min       -22
_diffrn_reflns_number            20402
_diffrn_reflns_point_group_measured_fraction_full 0.998
_diffrn_reflns_point_group_measured_fraction_max 0.998
_diffrn_reflns_theta_full        26.000
_diffrn_reflns_theta_max         27.473
_diffrn_reflns_theta_min         2.598
_diffrn_ambient_temperature      293.15
_diffrn_detector_area_resol_mean ?
_diffrn_measured_fraction_theta_full 0.998
_diffrn_measured_fraction_theta_max 0.998
_diffrn_measurement_device_type  'Bruker APEX-II CCD'
_diffrn_measurement_method       '\f and \w scans'
_diffrn_radiation_type           MoK\a
_diffrn_radiation_wavelength     0.71073
_diffrn_source                   ?
_diffrn_standards_number         0
_reflns_Friedel_coverage         0.000
_reflns_Friedel_fraction_full    .
_reflns_Friedel_fraction_max     .
_reflns_number_gt                887
_reflns_number_total             1142
_reflns_special_details          
;
 Reflections were merged by SHELXL according to the crystal
 class for the calculation of statistics and refinement.
 
 Structure factors included contributions from the .fab file.
 
 _reflns_Friedel_fraction is defined as the number of unique
 Friedel pairs measured divided by the number that would be
 possible theoretically, ignoring centric projections and
 systematic absences.
;
_reflns_threshold_expression     'I > 2\s(I)'
_computing_cell_refinement       'SAINT V8.38A (?, 2016)'
_computing_data_collection       ?
_computing_data_reduction        'SAINT V8.38A (?, 2016)'
_computing_molecular_graphics    'Olex2 (Dolomanov et al., 2009)'
_computing_publication_material  'Olex2 (Dolomanov et al., 2009)'
_computing_structure_refinement  'ShelXL (Sheldrick, 2015)'
_computing_structure_solution    'ShelXT (Sheldrick, 2015)'
_refine_diff_density_max         0.971
_refine_diff_density_min         -0.531
_refine_diff_density_rms         0.081
_refine_ls_extinction_coef       .
_refine_ls_extinction_method     none
_refine_ls_goodness_of_fit_ref   1.133
_refine_ls_hydrogen_treatment    constr
_refine_ls_matrix_type           full
_refine_ls_number_parameters     49
_refine_ls_number_reflns         1142
_refine_ls_number_restraints     0
_refine_ls_R_factor_all          0.0632
_refine_ls_R_factor_gt           0.0530
_refine_ls_restrained_S_all      1.133
_refine_ls_shift/su_max          0.000
_refine_ls_shift/su_mean         0.000
_refine_ls_structure_factor_coef Fsqd
_refine_ls_weighting_details     
'w=1/[\s^2^(Fo^2^)+(0.0940P)^2^+6.3400P] where P=(Fo^2^+2Fc^2^)/3'
_refine_ls_weighting_scheme      calc
_refine_ls_wR_factor_gt          0.1725
_refine_ls_wR_factor_ref         0.1813
_refine_special_details          ?
_olex2_refinement_description    
;
1. Fixed Uiso
 At 1.2 times of:
  All C(H) groups
2. Uiso/Uaniso restraints and constraints
Uanis(F1) = Uanis(F0)
3. Others
 Sof(F0)=0.5*(1-FVAR(2))
 Sof(F1)=0.5*FVAR(2)
4.a Aromatic/amide H refined with riding coordinates:
 C007(H007), C008(H008)
;
_atom_sites_solution_hydrogens   geom
_atom_sites_solution_primary     dual
_atom_sites_solution_secondary   ?
loop_
_atom_site_label
_atom_site_type_symbol
_atom_site_fract_x
_atom_site_fract_y
_atom_site_fract_z
_atom_site_U_iso_or_equiv
_atom_site_adp_type
_atom_site_occupancy
_atom_site_site_symmetry_order
_atom_site_calc_flag
_atom_site_refinement_flags_posn
_atom_site_refinement_flags_adp
_atom_site_refinement_flags_occupancy
_atom_site_disorder_assembly
_atom_site_disorder_group
Cu01 Cu 0.0000 0.5000 0.7500 0.0310(4) Uani 1 8 d S T P . .
Si02 Si 0.0000 0.5000 0.5000 0.0262(5) Uani 1 8 d S T P . .
F003 F 0.0000 0.5000 0.5976(2) 0.0361(8) Uani 1 4 d S T P A .
N004 N 0.08106(13) 0.58106(13) 0.7500 0.0316(8) Uani 1 2 d S T P . .
N005 N 0.2500 0.7500 0.7500 0.0341(14) Uani 1 6 d S T P . .
C006 C 0.19326(15) 0.69326(15) 0.7500 0.0297(9) Uani 1 2 d S T P . .
C007 C 0.1065(2) 0.6111(2) 0.81470(19) 0.0457(9) Uani 1 1 d . . . . .
H007 H 0.0856 0.5942 0.8604 0.055 Uiso 1 1 calc R . . . .
C008 C 0.1625(2) 0.6663(2) 0.81718(18) 0.0467(9) Uani 1 1 d . . . . .
H008 H 0.1793 0.6852 0.8638 0.056 Uiso 1 1 calc R . . . .
F0 F -0.0847(5) 0.4557(5) 0.5000 0.073(2) Uani 0.531(8) 2 d S T P A 2
F1 F -0.0431(6) 0.4152(6) 0.5000 0.073(2) Uani 0.469(8) 2 d S T P A 1

loop_
_atom_site_aniso_label
_atom_site_aniso_U_11
_atom_site_aniso_U_22
_atom_site_aniso_U_33
_atom_site_aniso_U_23
_atom_site_aniso_U_13
_atom_site_aniso_U_12
Cu01 0.0171(4) 0.0171(4) 0.0589(7) 0.000 0.000 0.000
Si02 0.0264(10) 0.0277(11) 0.0246(10) 0.000 0.000 0.000
F003 0.0371(19) 0.046(2) 0.0254(16) 0.000 0.000 0.000
N004 0.0260(10) 0.0260(10) 0.043(2) 0.0048(11) -0.0048(11) -0.0030(13)
N005 0.0341(14) 0.0341(14) 0.0341(14) 0.0166(17) -0.0166(17) -0.0166(17)
C006 0.0289(12) 0.0289(12) 0.031(2) 0.0111(13) -0.0111(13) -0.0101(15)
C007 0.052(2) 0.050(2) 0.0346(17) -0.0001(15) 0.0072(15) -0.0280(17)
C008 0.057(2) 0.056(2) 0.0266(15) 0.0021(15) -0.0040(15) -0.0314(17)
F0 0.081(5) 0.090(5) 0.049(2) 0.000 0.000 -0.054(3)
F1 0.081(5) 0.090(5) 0.049(2) 0.000 0.000 -0.054(3)

_geom_special_details            
;
 All esds (except the esd in the dihedral angle between two l.s. planes)
 are estimated using the full covariance matrix.  The cell esds are taken
 into account individually in the estimation of esds in distances, angles
 and torsion angles; correlations between esds in cell parameters are only
 used when they are defined by crystal symmetry.  An approximate (isotropic)
 treatment of cell esds is used for estimating esds involving l.s. planes.
;
loop_
_geom_bond_atom_site_label_1
_geom_bond_atom_site_label_2
_geom_bond_distance
_geom_bond_site_symmetry_2
_geom_bond_publ_flag
Cu01 N004 2.010(3) . ?
Cu01 N004 2.010(3) 2_565 ?
Cu01 N004 2.010(3) 27_565 ?
Cu01 N004 2.010(3) 28 ?
Si02 F003 1.710(3) . ?
Si02 F003 1.710(3) 25_566 ?
Si02 F0 1.675(7) 25_566 ?
Si02 F0 1.675(7) . ?
Si02 F0 1.675(7) 27_565 ?
Si02 F0 1.675(7) 3_556 ?
Si02 F1 1.668(9) 27_565 ?
Si02 F1 1.668(9) 3_556 ?
Si02 F1 1.668(9) 25_566 ?
Si02 F1 1.668(9) . ?
N004 C007 1.328(4) 13_456 ?
N004 C007 1.328(4) . ?
N005 C006 1.407(4) . ?
N005 C006 1.407(4) 10_656 ?
N005 C006 1.407(4) 7_665 ?
C006 C008 1.379(4) . ?
C006 C008 1.379(4) 13_456 ?
C007 H007 0.9300 . ?
C007 C008 1.378(4) . ?
C008 H008 0.9300 . ?
F0 F0 1.552(19) 27_565 ?
F1 F1 1.51(2) 3_556 ?

loop_
_geom_angle_atom_site_label_1
_geom_angle_atom_site_label_2
_geom_angle_atom_site_label_3
_geom_angle
_geom_angle_site_symmetry_1
_geom_angle_site_symmetry_3
_geom_angle_publ_flag
N004 Cu01 N004 180.0 . 2_565 ?
N004 Cu01 N004 90.0 2_565 28 ?
N004 Cu01 N004 90.0 2_565 27_565 ?
N004 Cu01 N004 180.0 28 27_565 ?
N004 Cu01 N004 90.0 . 27_565 ?
N004 Cu01 N004 90.000(1) . 28 ?
F003 Si02 F003 180.0 25_566 . ?
F0 Si02 F003 90.0 . . ?
F0 Si02 F003 90.0 3_556 25_566 ?
F0 Si02 F003 90.0 . 25_566 ?
F0 Si02 F003 90.0 27_565 . ?
F0 Si02 F003 90.0 3_556 . ?
F0 Si02 F003 90.0 27_565 25_566 ?
F0 Si02 F003 90.0 25_566 . ?
F0 Si02 F003 90.0 25_566 25_566 ?
F0 Si02 F0 180.0 27_565 3_556 ?
F0 Si02 F0 55.2(8) 27_565 . ?
F0 Si02 F0 55.2(8) 25_566 3_556 ?
F0 Si02 F0 180.0(5) 25_566 . ?
F0 Si02 F0 124.8(8) 25_566 27_565 ?
F0 Si02 F0 124.8(8) 3_556 . ?
F1 Si02 F003 90.000(1) 25_566 25_566 ?
F1 Si02 F003 90.0 27_565 25_566 ?
F1 Si02 F003 90.0 . . ?
F1 Si02 F003 90.0 27_565 . ?
F1 Si02 F003 90.0 . 25_566 ?
F1 Si02 F003 90.0 25_566 . ?
F1 Si02 F003 90.0 3_556 . ?
F1 Si02 F003 90.0 3_556 25_566 ?
F1 Si02 F1 180.0 27_565 3_556 ?
F1 Si02 F1 126.1(9) 25_566 3_556 ?
F1 Si02 F1 53.9(9) 3_556 . ?
F1 Si02 F1 53.9(9) 25_566 27_565 ?
F1 Si02 F1 180.0 25_566 . ?
F1 Si02 F1 126.1(9) 27_565 . ?
C007 N004 Cu01 121.21(18) 13_456 . ?
C007 N004 Cu01 121.21(18) . . ?
C007 N004 C007 117.6(4) 13_456 . ?
C006 N005 C006 120.0 10_656 7_665 ?
C006 N005 C006 120.0 10_656 . ?
C006 N005 C006 120.0 7_665 . ?
C008 C006 N005 121.27(18) 13_456 . ?
C008 C006 N005 121.28(18) . . ?
C008 C006 C008 117.5(4) . 13_456 ?
N004 C007 H007 118.5 . . ?
N004 C007 C008 123.0(3) . . ?
C008 C007 H007 118.5 . . ?
C006 C008 H008 120.3 . . ?
C007 C008 C006 119.5(3) . . ?
C007 C008 H008 120.3 . . ?
F0 F0 Si02 62.4(4) 27_565 . ?
F1 F1 Si02 63.1(4) 3_556 . ?

loop_
_geom_torsion_atom_site_label_1
_geom_torsion_atom_site_label_2
_geom_torsion_atom_site_label_3
_geom_torsion_atom_site_label_4
_geom_torsion
_geom_torsion_site_symmetry_1
_geom_torsion_site_symmetry_2
_geom_torsion_site_symmetry_3
_geom_torsion_site_symmetry_4
_geom_torsion_publ_flag
Cu01 N004 C007 C008 179.4(3) . . . . ?
F003 Si02 F0 F0 90.0 . . . 27_565 ?
F003 Si02 F0 F0 -90.000(0) 25_566 . . 27_565 ?
F003 Si02 F1 F1 90.0 25_566 . . 3_556 ?
F003 Si02 F1 F1 -90.0 . . . 3_556 ?
N004 C007 C008 C006 1.2(6) . . . . ?
N005 C006 C008 C007 179.4(3) . . . . ?
C006 N005 C006 C008 -142.43(19) 10_656 . . 13_456 ?
C006 N005 C006 C008 -142.43(19) 7_665 . . . ?
C006 N005 C006 C008 37.57(19) 10_656 . . . ?
C006 N005 C006 C008 37.57(19) 7_665 . . 13_456 ?
C007 N004 C007 C008 -0.6(3) 13_456 . . . ?
C008 C006 C008 C007 -0.6(3) 13_456 . . . ?
F0 Si02 F0 F0 180.0 3_556 . . 27_565 ?
F1 Si02 F1 F1 180.0 27_565 . . 3_556 ?

_smtbx_masks_special_details     ?
loop_
_smtbx_masks_void_nr
_smtbx_masks_void_average_x
_smtbx_masks_void_average_y
_smtbx_masks_void_average_z
_smtbx_masks_void_volume
_smtbx_masks_void_count_electrons
_smtbx_masks_void_content
1 0.020 -0.262 -0.284 2802.7 1122.0 ?

_shelx_fab_checksum              71264
_shelx_fab_file                  
;
0 2 1 103.5746 0.0000
0 2 2 -140.5728 0.0000
0 3 1 -33.0598 0.0000
0 3 2 34.3112 0.0000
0 3 3 4.9035 0.0000
0 4 0 127.2127 0.0000
0 4 1 -6.4892 0.0000
0 4 2 -18.8145 0.0000
0 4 3 -64.8252 0.0000
0 4 4 60.6630 0.0000
0 5 1 3.0582 0.0000
0 5 2 -39.8693 0.0000
0 5 3 30.3504 0.0000
0 5 4 -20.0921 0.0000
0 5 5 74.3330 0.0000
0 6 0 55.1810 0.0000
0 6 1 13.5064 0.0000
0 6 2 -62.5571 0.0000
0 6 3 -57.5832 0.0000
0 6 4 -11.0686 0.0000
0 6 5 4.0701 0.0000
0 6 6 -16.3459 0.0000
0 7 1 8.6931 0.0000
0 7 2 -4.2727 0.0000
0 7 3 -38.8641 0.0000
0 7 4 35.9402 0.0000
0 7 5 -3.5181 0.0000
0 7 6 15.9371 0.0000
0 7 7 -31.5895 0.0000
0 8 0 59.8108 0.0000
0 8 1 28.9278 0.0000
0 8 2 -33.0264 0.0000
0 8 3 2.8295 0.0000
0 8 4 -0.8639 0.0000
0 8 5 1.0853 0.0000
0 8 6 -6.5419 0.0000
0 8 7 5.3267 0.0000
0 8 8 -2.3144 0.0000
0 9 1 -14.4542 0.0000
0 9 2 -20.9221 0.0000
0 9 3 -12.2096 0.0000
0 9 4 -2.2166 0.0000
0 9 5 29.0840 0.0000
0 9 6 -9.7144 0.0000
0 9 7 -6.3765 0.0000
0 9 8 -8.7251 0.0000
0 9 9 4.0368 0.0000
0 10 0 42.5835 0.0000
0 10 1 -0.5488 0.0000
0 10 2 -10.5713 0.0000
0 10 3 -15.2841 0.0000
0 10 4 10.2430 0.0000
0 10 5 1.2824 0.0000
0 10 6 -2.1483 0.0000
0 10 7 -4.8854 0.0000
0 10 8 5.5074 0.0000
0 10 9 4.7162 0.0000
0 10 10 5.6779 0.0000
0 11 1 -0.2752 0.0000
0 11 2 -7.8213 0.0000
0 11 3 -5.3831 0.0000
0 11 4 11.1414 0.0000
0 11 5 7.3651 0.0000
0 11 6 6.0861 0.0000
0 11 7 -14.1488 0.0000
0 11 8 3.3099 0.0000
0 11 9 -0.2963 0.0000
0 11 10 2.7590 0.0000
0 11 11 1.6654 0.0000
0 12 0 -2.4284 0.0000
0 12 1 13.0924 0.0000
0 12 2 -13.4752 0.0000
0 12 3 -5.2118 0.0000
0 12 4 -3.0723 0.0000
0 12 5 4.3556 0.0000
0 12 6 -7.7884 0.0000
0 12 7 -0.7466 0.0000
0 12 8 -2.2254 0.0000
0 12 9 8.6524 0.0000
0 12 10 -0.6114 0.0000
0 12 11 -2.1099 0.0000
0 12 12 -2.6519 0.0000
0 13 1 -7.2497 0.0000
0 13 2 1.0996 0.0000
0 13 3 -3.3160 0.0000
0 13 4 5.5401 0.0000
0 13 5 7.5969 0.0000
0 13 6 -0.3451 0.0000
0 13 7 -2.6520 0.0000
0 13 8 -2.8968 0.0000
0 13 9 0.3179 0.0000
0 13 10 2.6666 0.0000
0 13 11 -1.0051 0.0000
0 13 12 -0.3812 0.0000
0 13 13 1.7468 0.0000
0 14 0 -3.3171 0.0000
0 14 1 -1.0430 0.0000
0 14 2 -2.8679 0.0000
0 14 3 -10.9875 0.0000
0 14 4 -0.8289 0.0000
0 14 5 4.0464 0.0000
0 14 6 0.1119 0.0000
0 14 7 -6.3012 0.0000
0 14 8 2.4395 0.0000
0 14 9 0.0489 0.0000
0 14 10 -3.2397 0.0000
0 14 11 -0.4252 0.0000
0 14 12 -3.9583 0.0000
0 14 13 -1.4734 0.0000
0 14 14 6.0015 0.0000
0 15 1 -1.6463 0.0000
0 15 2 -0.4178 0.0000
0 15 3 0.2820 0.0000
0 15 4 -0.0024 0.0000
0 15 5 7.2693 0.0000
0 15 6 0.1016 0.0000
0 15 7 -1.4578 0.0000
0 15 8 -0.9166 0.0000
0 15 9 -0.1261 0.0000
0 15 10 -0.7511 0.0000
0 15 11 -2.0926 0.0000
0 15 12 0.9593 0.0000
0 15 13 0.8563 0.0000
0 15 14 -1.2173 0.0000
0 15 15 1.1097 0.0000
0 16 0 2.6210 0.0000
0 16 1 3.9531 0.0000
0 16 2 -4.4359 0.0000
0 16 3 -3.3766 0.0000
0 16 4 0.5962 0.0000
0 16 5 2.8777 0.0000
0 16 6 0.9906 0.0000
0 16 7 0.7655 0.0000
0 16 8 -1.3781 0.0000
0 16 9 -0.9577 0.0000
0 16 10 0.7934 0.0000
0 16 11 -0.7990 0.0000
0 16 12 2.3063 0.0000
0 16 13 3.7753 0.0000
0 16 14 0.7737 0.0000
0 16 15 -0.5996 0.0000
0 16 16 0.0587 0.0000
0 17 1 -0.7969 0.0000
0 17 2 2.6958 0.0000
0 17 3 -3.0984 0.0000
0 17 4 3.1461 0.0000
0 17 5 1.8081 0.0000
0 17 6 2.9121 0.0000
0 17 7 -3.3386 0.0000
0 17 8 0.1754 0.0000
0 17 9 0.2116 0.0000
0 17 10 -0.0385 0.0000
0 17 11 1.8598 0.0000
0 17 12 0.0436 0.0000
0 17 13 -4.6495 0.0000
0 17 14 2.0471 0.0000
0 17 15 -0.9097 0.0000
0 18 0 7.7992 0.0000
0 18 1 2.2514 0.0000
0 18 2 -2.5125 0.0000
0 18 3 -2.2736 0.0000
0 18 4 2.4875 0.0000
0 18 5 0.7084 0.0000
0 18 6 -0.7720 0.0000
0 18 7 -2.7471 0.0000
0 18 8 -0.0324 0.0000
0 18 9 0.5800 0.0000
0 18 10 -0.7689 0.0000
0 18 11 -2.6366 0.0000
0 18 12 -3.9641 0.0000
0 18 13 3.2096 0.0000
0 19 1 3.0280 0.0000
0 19 2 -1.1406 0.0000
0 19 3 2.4079 0.0000
0 19 4 -1.9101 0.0000
0 19 5 4.5073 0.0000
0 19 6 -2.2493 0.0000
0 19 7 0.8691 0.0000
0 19 8 -1.9642 0.0000
0 19 9 -0.0710 0.0000
0 19 10 0.5378 0.0000
0 19 11 1.2941 0.0000
0 19 12 -3.2554 0.0000
0 20 0 3.5007 0.0000
0 20 1 0.9311 0.0000
0 20 2 -3.2992 0.0000
0 20 3 -0.7268 0.0000
0 20 4 0.4221 0.0000
0 20 5 2.7389 0.0000
0 20 6 0.3171 0.0000
0 20 7 0.0319 0.0000
0 20 8 -0.0168 0.0000
0 20 9 0.0655 0.0000
0 20 10 1.5846 0.0000
0 21 1 -0.8862 0.0000
0 21 2 -0.2586 0.0000
0 21 3 -1.2635 0.0000
0 21 4 2.5410 0.0000
0 21 5 -1.8864 0.0000
0 21 6 3.4675 0.0000
0 21 7 0.4672 0.0000
0 21 8 0.8701 0.0000
0 22 0 2.4796 0.0000
0 22 1 -1.0754 0.0000
0 22 2 1.1952 0.0000
0 22 3 -2.8875 0.0000
0 22 4 1.3045 0.0000
0 22 5 0.2296 0.0000
1 2 1 -11.5682 0.0000
1 3 2 14.2919 0.0000
1 4 1 -27.9252 0.0000
1 4 2 22.1484 0.0000
1 4 3 40.6775 0.0000
1 5 2 -29.9034 0.0000
1 5 3 -19.6606 0.0000
1 5 4 7.5467 0.0000
1 6 1 -11.8525 0.0000
1 6 2 -9.5148 0.0000
1 6 3 3.7565 0.0000
1 6 4 -3.9369 0.0000
1 6 5 -20.3210 0.0000
1 7 2 20.1366 0.0000
1 7 3 0.5577 0.0000
1 7 4 2.3176 0.0000
1 7 5 -19.8173 0.0000
1 7 6 11.2752 0.0000
1 8 1 6.9873 0.0000
1 8 2 18.7276 0.0000
1 8 3 5.6278 0.0000
1 8 4 -5.5905 0.0000
1 8 5 -1.4066 0.0000
1 8 6 1.4464 0.0000
1 8 7 -1.2256 0.0000
1 9 2 -8.0940 0.0000
1 9 3 14.9516 0.0000
1 9 4 -21.4543 0.0000
1 9 5 3.1571 0.0000
1 9 6 -8.0616 0.0000
1 9 7 8.4251 0.0000
1 9 8 0.0424 0.0000
1 10 1 -13.0487 0.0000
1 10 2 11.4128 0.0000
1 10 3 1.4907 0.0000
1 10 4 -0.7904 0.0000
1 10 5 0.0502 0.0000
1 10 6 3.9493 0.0000
1 10 7 -3.7455 0.0000
1 10 8 3.7072 0.0000
1 10 9 -1.3002 0.0000
1 11 2 11.8565 0.0000
1 11 3 -2.0343 0.0000
1 11 4 7.0102 0.0000
1 11 5 -10.3503 0.0000
1 11 6 1.6504 0.0000
1 11 7 -0.3873 0.0000
1 11 8 -2.2072 0.0000
1 11 9 5.0659 0.0000
1 11 10 0.0287 0.0000
1 12 1 2.6247 0.0000
1 12 2 0.5176 0.0000
1 12 3 5.0088 0.0000
1 12 4 -1.5232 0.0000
1 12 5 -0.2427 0.0000
1 12 6 -0.5200 0.0000
1 12 7 2.4680 0.0000
1 12 8 -1.4000 0.0000
1 12 9 2.4370 0.0000
1 12 10 -2.7328 0.0000
1 12 11 1.5082 0.0000
1 13 2 -2.6522 0.0000
1 13 3 0.2255 0.0000
1 13 4 -3.8121 0.0000
1 13 5 -0.6205 0.0000
1 13 6 0.1411 0.0000
1 13 7 -1.6552 0.0000
1 13 8 1.6196 0.0000
1 13 9 -0.4624 0.0000
1 13 10 -1.7654 0.0000
1 13 11 1.6187 0.0000
1 13 12 1.1486 0.0000
1 14 1 -7.5199 0.0000
1 14 2 1.9947 0.0000
1 14 3 0.3413 0.0000
1 14 4 -0.0865 0.0000
1 14 5 -2.1495 0.0000
1 14 6 0.8833 0.0000
1 14 7 -0.3799 0.0000
1 14 8 1.3055 0.0000
1 14 9 -5.5178 0.0000
1 14 10 -0.0922 0.0000
1 14 11 -3.8924 0.0000
1 14 12 2.9152 0.0000
1 14 13 -1.1912 0.0000
1 15 2 2.2450 0.0000
1 15 3 -1.0145 0.0000
1 15 4 -2.7684 0.0000
1 15 5 4.0054 0.0000
1 15 6 -0.9097 0.0000
1 15 7 1.7729 0.0000
1 15 8 0.8638 0.0000
1 15 9 0.2158 0.0000
1 15 10 -3.4844 0.0000
1 15 11 -0.3911 0.0000
1 15 12 -0.6146 0.0000
1 15 13 -0.2135 0.0000
1 15 14 1.1479 0.0000
1 16 1 0.4492 0.0000
1 16 2 -0.0283 0.0000
1 16 3 1.5983 0.0000
1 16 4 -1.1016 0.0000
1 16 5 1.3704 0.0000
1 16 6 0.6803 0.0000
1 16 7 -0.9690 0.0000
1 16 8 -0.9810 0.0000
1 16 9 -0.1984 0.0000
1 16 10 -2.3290 0.0000
1 16 11 -0.5466 0.0000
1 16 12 1.8100 0.0000
1 16 13 0.7021 0.0000
1 16 14 2.5316 0.0000
1 16 15 -2.7614 0.0000
1 17 2 -1.8537 0.0000
1 17 3 -2.2957 0.0000
1 17 4 1.3910 0.0000
1 17 5 -2.7393 0.0000
1 17 6 0.7780 0.0000
1 17 7 0.5585 0.0000
1 17 8 0.3403 0.0000
1 17 9 -0.9071 0.0000
1 17 10 -2.0554 0.0000
1 17 11 -3.8034 0.0000
1 17 12 1.2886 0.0000
1 17 13 6.3060 0.0000
1 17 14 -3.6324 0.0000
1 17 15 -5.1734 0.0000
1 18 1 0.2342 0.0000
1 18 2 2.6729 0.0000
1 18 3 -0.1945 0.0000
1 18 4 0.9033 0.0000
1 18 5 -0.4327 0.0000
1 18 6 -0.0319 0.0000
1 18 7 0.1987 0.0000
1 18 8 1.0797 0.0000
1 18 9 0.6546 0.0000
1 18 10 -4.0762 0.0000
1 18 11 0.5066 0.0000
1 18 12 0.5309 0.0000
1 18 13 0.9413 0.0000
1 19 2 -1.5017 0.0000
1 19 3 1.6472 0.0000
1 19 4 -0.8982 0.0000
1 19 5 2.4555 0.0000
1 19 6 -1.2503 0.0000
1 19 7 -0.6038 0.0000
1 19 8 1.4806 0.0000
1 19 9 1.9517 0.0000
1 19 10 -1.7873 0.0000
1 19 11 -0.8582 0.0000
1 19 12 1.2090 0.0000
1 20 1 -1.2385 0.0000
1 20 2 0.2154 0.0000
1 20 3 0.1892 0.0000
1 20 4 -0.0150 0.0000
1 20 5 0.6231 0.0000
1 20 6 0.5512 0.0000
1 20 7 -0.9271 0.0000
1 20 8 1.2728 0.0000
1 20 9 -1.1818 0.0000
1 20 10 0.4108 0.0000
1 21 2 1.4656 0.0000
1 21 3 -3.6906 0.0000
1 21 4 -0.0825 0.0000
1 21 5 0.8460 0.0000
1 21 6 -0.0651 0.0000
1 21 7 2.2680 0.0000
1 21 8 0.6579 0.0000
1 22 1 1.3790 0.0000
1 22 2 -0.7488 0.0000
1 22 3 0.6362 0.0000
1 22 4 -0.5608 0.0000
1 22 5 -3.1192 0.0000
2 2 2 11.0442 0.0000
2 3 3 23.9272 0.0000
2 4 2 46.7675 0.0000
2 4 3 19.0215 0.0000
2 4 4 16.5627 0.0000
2 5 3 -1.1524 0.0000
2 5 4 -24.6598 0.0000
2 5 5 -37.4454 0.0000
2 6 2 26.1113 0.0000
2 6 3 16.1909 0.0000
2 6 4 8.7402 0.0000
2 6 5 25.7198 0.0000
2 6 6 -3.3330 0.0000
2 7 3 27.3403 0.0000
2 7 4 16.6945 0.0000
2 7 5 -16.9214 0.0000
2 7 6 -0.6275 0.0000
2 7 7 4.8500 0.0000
2 8 2 9.6432 0.0000
2 8 3 10.5766 0.0000
2 8 4 11.1501 0.0000
2 8 5 -11.0738 0.0000
2 8 6 1.7421 0.0000
2 8 7 -1.0136 0.0000
2 8 8 -10.0286 0.0000
2 9 3 1.7696 0.0000
2 9 4 -4.5818 0.0000
2 9 5 -3.7476 0.0000
2 9 6 -7.3645 0.0000
2 9 7 5.5222 0.0000
2 9 8 9.2655 0.0000
2 9 9 1.2233 0.0000
2 10 2 0.3867 0.0000
2 10 3 8.0086 0.0000
2 10 4 -1.4455 0.0000
2 10 5 4.5500 0.0000
2 10 6 -1.6858 0.0000
2 10 7 0.0937 0.0000
2 10 8 -2.1879 0.0000
2 10 9 -3.2039 0.0000
2 10 10 0.4445 0.0000
2 11 3 4.5041 0.0000
2 11 4 -0.8783 0.0000
2 11 5 -7.4231 0.0000
2 11 6 -2.4350 0.0000
2 11 7 2.4190 0.0000
2 11 8 2.6533 0.0000
2 11 9 1.3046 0.0000
2 11 10 -2.0074 0.0000
2 11 11 -1.0291 0.0000
2 12 2 5.5519 0.0000
2 12 3 3.6927 0.0000
2 12 4 3.9341 0.0000
2 12 5 -0.4380 0.0000
2 12 6 4.6249 0.0000
2 12 7 -0.0509 0.0000
2 12 8 -1.1728 0.0000
2 12 9 1.8958 0.0000
2 12 10 0.1704 0.0000
2 12 11 0.1707 0.0000
2 12 12 0.5891 0.0000
2 13 3 -5.3988 0.0000
2 13 4 -3.5630 0.0000
2 13 5 -5.3278 0.0000
2 13 6 -1.9497 0.0000
2 13 7 -0.7025 0.0000
2 13 8 2.0427 0.0000
2 13 9 -0.6027 0.0000
2 13 10 1.2886 0.0000
2 13 11 0.1919 0.0000
2 13 12 -1.9964 0.0000
2 13 13 -0.5866 0.0000
2 14 2 6.6051 0.0000
2 14 3 1.3637 0.0000
2 14 4 -0.2830 0.0000
2 14 5 2.6410 0.0000
2 14 6 -2.5004 0.0000
2 14 7 -1.3880 0.0000
2 14 8 -1.1367 0.0000
2 14 9 -0.0505 0.0000
2 14 10 1.1919 0.0000
2 14 11 0.1476 0.0000
2 14 12 -0.6839 0.0000
2 14 13 -0.7438 0.0000
2 14 14 -1.5004 0.0000
2 15 3 2.4248 0.0000
2 15 4 -3.1266 0.0000
2 15 5 0.4028 0.0000
2 15 6 -0.6800 0.0000
2 15 7 0.4409 0.0000
2 15 8 1.7139 0.0000
2 15 9 0.4508 0.0000
2 15 10 -1.1138 0.0000
2 15 11 -1.6622 0.0000
2 15 12 0.1833 0.0000
2 15 13 -2.4329 0.0000
2 15 14 1.2271 0.0000
2 15 15 -1.2994 0.0000
2 16 2 1.0378 0.0000
2 16 3 1.7565 0.0000
2 16 4 -0.9196 0.0000
2 16 5 0.2237 0.0000
2 16 6 -0.1076 0.0000
2 16 7 1.6804 0.0000
2 16 8 -0.5545 0.0000
2 16 9 0.2588 0.0000
2 16 10 -2.4736 0.0000
2 16 11 0.0542 0.0000
2 16 12 0.8951 0.0000
2 16 13 1.4055 0.0000
2 16 14 -2.6630 0.0000
2 16 15 -1.1333 0.0000
2 16 16 -2.3135 0.0000
2 17 3 -1.9496 0.0000
2 17 4 1.0625 0.0000
2 17 5 -4.7303 0.0000
2 17 6 0.9719 0.0000
2 17 7 -0.4875 0.0000
2 17 8 1.0368 0.0000
2 17 9 -1.1962 0.0000
2 17 10 -0.3265 0.0000
2 17 11 1.2662 0.0000
2 17 12 -1.1677 0.0000
2 17 13 0.1733 0.0000
2 17 14 2.2425 0.0000
2 17 15 3.0685 0.0000
2 18 2 1.3913 0.0000
2 18 3 0.8930 0.0000
2 18 4 0.2933 0.0000
2 18 5 0.5308 0.0000
2 18 6 -1.7895 0.0000
2 18 7 0.3094 0.0000
2 18 8 1.5979 0.0000
2 18 9 0.1524 0.0000
2 18 10 -0.1791 0.0000
2 18 11 -0.3309 0.0000
2 18 12 0.7999 0.0000
2 18 13 -0.4922 0.0000
2 19 3 1.4520 0.0000
2 19 4 -0.3923 0.0000
2 19 5 -1.5632 0.0000
2 19 6 -0.5436 0.0000
2 19 7 -0.7619 0.0000
2 19 8 0.8284 0.0000
2 19 9 -1.3383 0.0000
2 19 10 0.8065 0.0000
2 19 11 2.6474 0.0000
2 19 12 0.5855 0.0000
2 20 2 -1.0763 0.0000
2 20 3 1.8789 0.0000
2 20 4 -2.2864 0.0000
2 20 5 1.0209 0.0000
2 20 6 -0.8758 0.0000
2 20 7 2.3701 0.0000
2 20 8 -0.9875 0.0000
2 20 9 -0.5562 0.0000
2 20 10 -0.5281 0.0000
2 21 3 -2.2611 0.0000
2 21 4 -0.7013 0.0000
2 21 5 -3.5003 0.0000
2 21 6 -0.5652 0.0000
2 21 7 0.1134 0.0000
2 21 8 1.8932 0.0000
2 22 2 1.4189 0.0000
2 22 3 -0.9867 0.0000
2 22 4 -1.0767 0.0000
2 22 5 -3.0257 0.0000
3 4 3 1.6136 0.0000
3 5 4 -6.9206 0.0000
3 6 3 13.9087 0.0000
3 6 4 20.2309 0.0000
3 6 5 -13.1155 0.0000
3 7 4 21.8123 0.0000
3 7 5 10.3899 0.0000
3 7 6 3.4607 0.0000
3 8 3 2.9817 0.0000
3 8 4 -3.9006 0.0000
3 8 5 -0.7160 0.0000
3 8 6 -5.7842 0.0000
3 8 7 -11.6828 0.0000
3 9 4 -7.0755 0.0000
3 9 5 12.5248 0.0000
3 9 6 0.9727 0.0000
3 9 7 -1.0800 0.0000
3 9 8 0.9115 0.0000
3 10 3 -8.4837 0.0000
3 10 4 -3.6534 0.0000
3 10 5 -0.4071 0.0000
3 10 6 -4.4119 0.0000
3 10 7 -0.4234 0.0000
3 10 8 4.2849 0.0000
3 10 9 1.5813 0.0000
3 11 4 4.5625 0.0000
3 11 5 1.6524 0.0000
3 11 6 4.0122 0.0000
3 11 7 -0.6463 0.0000
3 11 8 -1.7085 0.0000
3 11 9 -0.3188 0.0000
3 11 10 0.6904 0.0000
3 12 3 -7.7079 0.0000
3 12 4 3.1558 0.0000
3 12 5 -4.4027 0.0000
3 12 6 -0.5434 0.0000
3 12 7 1.0999 0.0000
3 12 8 2.7113 0.0000
3 12 9 -0.3026 0.0000
3 12 10 0.6373 0.0000
3 12 11 0.4852 0.0000
3 13 4 1.4816 0.0000
3 13 5 0.7606 0.0000
3 13 6 -1.0002 0.0000
3 13 7 0.6757 0.0000
3 13 8 -2.9305 0.0000
3 13 9 -1.2988 0.0000
3 13 10 0.6677 0.0000
3 13 11 1.9634 0.0000
3 13 12 -0.7262 0.0000
3 14 3 0.4955 0.0000
3 14 4 -2.5104 0.0000
3 14 5 3.5736 0.0000
3 14 6 -3.1016 0.0000
3 14 7 -0.6919 0.0000
3 14 8 1.9221 0.0000
3 14 9 -0.2539 0.0000
3 14 10 1.5992 0.0000
3 14 11 5.2329 0.0000
3 14 12 -1.4162 0.0000
3 14 13 -5.1984 0.0000
3 15 4 2.4119 0.0000
3 15 5 3.5051 0.0000
3 15 6 -2.3306 0.0000
3 15 7 0.2482 0.0000
3 15 8 -1.4553 0.0000
3 15 9 0.1404 0.0000
3 15 10 3.1580 0.0000
3 15 11 -0.2489 0.0000
3 15 12 -0.1374 0.0000
3 15 13 -2.0485 0.0000
3 15 14 0.9528 0.0000
3 16 3 -3.1711 0.0000
3 16 4 1.3121 0.0000
3 16 5 -1.2563 0.0000
3 16 6 3.5084 0.0000
3 16 7 -0.6303 0.0000
3 16 8 2.3539 0.0000
3 16 9 2.3008 0.0000
3 16 10 5.8756 0.0000
3 16 11 4.1436 0.0000
3 16 12 -3.6083 0.0000
3 16 13 -1.7027 0.0000
3 16 14 -1.0934 0.0000
3 16 15 2.9157 0.0000
3 17 4 0.8059 0.0000
3 17 5 2.8679 0.0000
3 17 6 0.6264 0.0000
3 17 7 0.7476 0.0000
3 17 8 -1.0278 0.0000
3 17 9 2.0379 0.0000
3 17 10 1.0708 0.0000
3 17 11 2.0350 0.0000
3 17 12 1.3491 0.0000
3 17 13 2.6915 0.0000
3 17 14 1.7574 0.0000
3 18 3 -3.2350 0.0000
3 18 4 0.3419 0.0000
3 18 5 -1.3844 0.0000
3 18 6 0.4059 0.0000
3 18 7 -1.3364 0.0000
3 18 8 -1.8220 0.0000
3 18 9 -0.4911 0.0000
3 18 10 2.6427 0.0000
3 18 11 0.4333 0.0000
3 18 12 -0.5068 0.0000
3 18 13 -2.8493 0.0000
3 19 4 0.6344 0.0000
3 19 5 1.5235 0.0000
3 19 6 -2.0281 0.0000
3 19 7 -4.0059 0.0000
3 19 8 -1.9722 0.0000
3 19 9 -2.1537 0.0000
3 19 10 2.3877 0.0000
3 19 11 2.5398 0.0000
3 19 12 0.4513 0.0000
3 20 3 -1.4086 0.0000
3 20 4 -0.7579 0.0000
3 20 5 1.7767 0.0000
3 20 6 -0.6651 0.0000
3 20 7 0.9260 0.0000
3 20 8 -1.3530 0.0000
3 20 9 1.4181 0.0000
3 20 10 2.1350 0.0000
3 21 4 -1.9043 0.0000
3 21 5 -1.9689 0.0000
3 21 6 -0.1596 0.0000
3 21 7 -1.1202 0.0000
3 21 8 -1.1894 0.0000
3 22 3 -2.7224 0.0000
3 22 4 -1.6618 0.0000
3 22 5 -0.6448 0.0000
4 4 4 -57.1083 0.0000
4 5 5 11.8736 0.0000
4 6 4 -6.7454 0.0000
4 6 5 -6.4584 0.0000
4 6 6 -1.7311 0.0000
4 7 5 1.2742 0.0000
4 7 6 3.2568 0.0000
4 7 7 -1.0523 0.0000
4 8 4 4.9188 0.0000
4 8 5 -12.9161 0.0000
4 8 6 0.4950 0.0000
4 8 7 10.6975 0.0000
4 8 8 -1.3614 0.0000
4 9 5 -3.0698 0.0000
4 9 6 1.9304 0.0000
4 9 7 -0.2802 0.0000
4 9 8 4.0584 0.0000
4 9 9 -10.2369 0.0000
4 10 4 -13.8972 0.0000
4 10 5 -0.2754 0.0000
4 10 6 -1.4069 0.0000
4 10 7 8.1335 0.0000
4 10 8 1.7778 0.0000
4 10 9 0.2204 0.0000
4 10 10 -3.0637 0.0000
4 11 5 -1.0027 0.0000
4 11 6 3.0926 0.0000
4 11 7 5.6320 0.0000
4 11 8 -1.0318 0.0000
4 11 9 -1.7222 0.0000
4 11 10 -5.2351 0.0000
4 11 11 0.2006 0.0000
4 12 4 -2.7614 0.0000
4 12 5 -8.9019 0.0000
4 12 6 3.3717 0.0000
4 12 7 0.3333 0.0000
4 12 8 2.8320 0.0000
4 12 9 -3.3623 0.0000
4 12 10 -0.3640 0.0000
4 12 11 -2.6375 0.0000
4 12 12 3.0774 0.0000
4 13 5 1.5841 0.0000
4 13 6 0.1155 0.0000
4 13 7 -0.0008 0.0000
4 13 8 0.0942 0.0000
4 13 9 -0.5726 0.0000
4 13 10 -1.1631 0.0000
4 13 11 2.0328 0.0000
4 13 12 0.3288 0.0000
4 13 13 0.7545 0.0000
4 14 4 1.2306 0.0000
4 14 5 0.8216 0.0000
4 14 6 -2.9284 0.0000
4 14 7 3.2093 0.0000
4 14 8 -0.6434 0.0000
4 14 9 0.0832 0.0000
4 14 10 -0.4235 0.0000
4 14 11 -0.8718 0.0000
4 14 12 0.4400 0.0000
4 14 13 0.9398 0.0000
4 14 14 -2.7617 0.0000
4 15 5 1.9760 0.0000
4 15 6 1.8206 0.0000
4 15 7 -0.8779 0.0000
4 15 8 2.2510 0.0000
4 15 9 0.6273 0.0000
4 15 10 0.2812 0.0000
4 15 11 1.6813 0.0000
4 15 12 1.9033 0.0000
4 15 13 -1.0020 0.0000
4 15 14 -1.1633 0.0000
4 15 15 -1.0074 0.0000
4 16 4 0.0257 0.0000
4 16 5 -1.9426 0.0000
4 16 6 1.7030 0.0000
4 16 7 2.6868 0.0000
4 16 8 2.5082 0.0000
4 16 9 3.1191 0.0000
4 16 10 0.8169 0.0000
4 16 11 1.8782 0.0000
4 16 12 2.9347 0.0000
4 16 13 2.0897 0.0000
4 16 14 0.0026 0.0000
4 16 15 -3.1698 0.0000
4 17 5 -1.6993 0.0000
4 17 6 1.1131 0.0000
4 17 7 2.6429 0.0000
4 17 8 -0.5604 0.0000
4 17 9 -2.0291 0.0000
4 17 10 1.0187 0.0000
4 17 11 -0.0008 0.0000
4 17 12 1.4534 0.0000
4 17 13 0.4311 0.0000
4 17 14 -0.9844 0.0000
4 18 4 -0.9455 0.0000
4 18 5 -0.1151 0.0000
4 18 6 -1.9897 0.0000
4 18 7 0.0888 0.0000
4 18 8 0.6387 0.0000
4 18 9 -0.3621 0.0000
4 18 10 -1.5288 0.0000
4 18 11 1.0667 0.0000
4 18 12 0.2539 0.0000
4 18 13 2.7155 0.0000
4 19 5 -0.3177 0.0000
4 19 6 1.3966 0.0000
4 19 7 1.0203 0.0000
4 19 8 -2.2942 0.0000
4 19 9 -0.5788 0.0000
4 19 10 1.1382 0.0000
4 19 11 1.2136 0.0000
4 20 4 -0.6130 0.0000
4 20 5 -1.2450 0.0000
4 20 6 1.4277 0.0000
4 20 7 -2.0953 0.0000
4 20 8 2.2812 0.0000
4 20 9 -3.1045 0.0000
4 20 10 1.1786 0.0000
4 21 5 0.3850 0.0000
4 21 6 -1.2153 0.0000
4 21 7 4.3273 0.0000
4 22 4 2.0718 0.0000
5 6 5 14.5318 0.0000
5 7 6 -11.3584 0.0000
5 8 5 16.8375 0.0000
5 8 6 10.1705 0.0000
5 8 7 -8.9921 0.0000
5 9 6 0.7447 0.0000
5 9 7 -9.8852 0.0000
5 9 8 5.8290 0.0000
5 10 5 16.6195 0.0000
5 10 6 0.1363 0.0000
5 10 7 -1.8453 0.0000
5 10 8 -4.7054 0.0000
5 10 9 2.3570 0.0000
5 11 6 -1.3441 0.0000
5 11 7 -0.6078 0.0000
5 11 8 -2.0114 0.0000
5 11 9 -0.7848 0.0000
5 11 10 2.8399 0.0000
5 12 5 -0.5569 0.0000
5 12 6 3.8116 0.0000
5 12 7 -2.9333 0.0000
5 12 8 -3.0493 0.0000
5 12 9 0.2886 0.0000
5 12 10 1.9760 0.0000
5 12 11 -3.4911 0.0000
5 13 6 -1.7060 0.0000
5 13 7 1.0683 0.0000
5 13 8 1.9881 0.0000
5 13 9 -0.1228 0.0000
5 13 10 1.9145 0.0000
5 13 11 1.4625 0.0000
5 13 12 0.3903 0.0000
5 14 5 7.4508 0.0000
5 14 6 -2.1764 0.0000
5 14 7 -0.5073 0.0000
5 14 8 -2.9178 0.0000
5 14 9 -0.3986 0.0000
5 14 10 -2.0262 0.0000
5 14 11 -1.0743 0.0000
5 14 12 -2.0885 0.0000
5 14 13 1.1914 0.0000
5 15 6 0.3276 0.0000
5 15 7 0.2598 0.0000
5 15 8 1.9711 0.0000
5 15 9 2.6177 0.0000
5 15 10 1.2607 0.0000
5 15 11 0.0650 0.0000
5 15 12 -2.6479 0.0000
5 15 13 -1.3891 0.0000
5 15 14 -0.0128 0.0000
5 16 5 0.0458 0.0000
5 16 6 2.1933 0.0000
5 16 7 -2.0566 0.0000
5 16 8 -0.9438 0.0000
5 16 9 0.6202 0.0000
5 16 10 1.2536 0.0000
5 16 11 0.4741 0.0000
5 16 12 -0.3179 0.0000
5 16 13 -0.5061 0.0000
5 16 14 -0.5015 0.0000
5 16 15 0.9868 0.0000
5 17 6 -0.5055 0.0000
5 17 7 -1.8695 0.0000
5 17 8 0.4421 0.0000
5 17 9 -0.9685 0.0000
5 17 10 -1.0126 0.0000
5 17 11 -2.0641 0.0000
5 17 12 -0.6631 0.0000
5 17 13 -0.5998 0.0000
5 17 14 -0.9944 0.0000
5 18 5 0.6643 0.0000
5 18 6 -0.3471 0.0000
5 18 7 0.2626 0.0000
5 18 8 -1.5852 0.0000
5 18 9 -1.4138 0.0000
5 18 10 0.3628 0.0000
5 18 11 -1.2560 0.0000
5 18 12 1.2205 0.0000
5 18 13 2.3991 0.0000
5 19 6 -0.8534 0.0000
5 19 7 2.1679 0.0000
5 19 8 2.5823 0.0000
5 19 9 1.7405 0.0000
5 19 10 -0.3316 0.0000
5 19 11 1.1830 0.0000
5 20 5 -0.6579 0.0000
5 20 6 -0.4483 0.0000
5 20 7 0.6723 0.0000
5 20 8 -0.6663 0.0000
5 20 9 -0.9509 0.0000
5 21 6 0.2208 0.0000
5 21 7 1.4493 0.0000
6 6 6 1.6438 0.0000
6 7 7 4.3159 0.0000
6 8 6 3.0479 0.0000
6 8 7 6.5432 0.0000
6 8 8 3.1638 0.0000
6 9 7 4.2092 0.0000
6 9 8 3.9874 0.0000
6 9 9 0.6287 0.0000
6 10 6 -1.9649 0.0000
6 10 7 1.5998 0.0000
6 10 8 -0.2613 0.0000
6 10 9 -2.5402 0.0000
6 10 10 0.7850 0.0000
6 11 7 -0.5677 0.0000
6 11 8 -1.1833 0.0000
6 11 9 2.0082 0.0000
6 11 10 -1.7077 0.0000
6 11 11 -2.0950 0.0000
6 12 6 1.4740 0.0000
6 12 7 0.2874 0.0000
6 12 8 1.9097 0.0000
6 12 9 0.6695 0.0000
6 12 10 -0.6940 0.0000
6 12 11 0.3436 0.0000
6 12 12 -1.3610 0.0000
6 13 7 -0.6916 0.0000
6 13 8 0.1419 0.0000
6 13 9 0.7794 0.0000
6 13 10 0.8574 0.0000
6 13 11 -1.6729 0.0000
6 13 12 1.1110 0.0000
6 13 13 -0.5889 0.0000
6 14 6 -2.6474 0.0000
6 14 7 0.5279 0.0000
6 14 8 1.6235 0.0000
6 14 9 -1.1769 0.0000
6 14 10 -1.2746 0.0000
6 14 11 -0.6981 0.0000
6 14 12 -0.4911 0.0000
6 14 13 -0.6082 0.0000
6 14 14 0.6574 0.0000
6 15 7 0.4338 0.0000
6 15 8 -0.6178 0.0000
6 15 9 1.1809 0.0000
6 15 10 -0.9565 0.0000
6 15 11 0.8458 0.0000
6 15 12 0.0897 0.0000
6 15 13 1.2795 0.0000
6 15 14 -2.7430 0.0000
6 15 15 1.7477 0.0000
6 16 6 1.3598 0.0000
6 16 7 -1.1233 0.0000
6 16 8 -0.1372 0.0000
6 16 9 -1.3418 0.0000
6 16 10 0.2702 0.0000
6 16 11 -0.7611 0.0000
6 16 12 1.1619 0.0000
6 16 13 -2.2973 0.0000
6 16 14 0.2040 0.0000
6 16 15 -1.3920 0.0000
6 17 7 0.9358 0.0000
6 17 8 -1.1913 0.0000
6 17 9 0.3417 0.0000
6 17 10 -0.3464 0.0000
6 17 11 2.8447 0.0000
6 17 12 -0.8010 0.0000
6 17 13 0.2650 0.0000
6 18 6 -2.2362 0.0000
6 18 7 0.4308 0.0000
6 18 8 -1.2204 0.0000
6 18 9 -0.6041 0.0000
6 18 10 -0.8488 0.0000
6 18 11 0.1531 0.0000
6 18 12 0.0971 0.0000
6 19 7 -2.6970 0.0000
6 19 8 0.8598 0.0000
6 19 9 -1.1286 0.0000
6 19 10 3.9033 0.0000
6 19 11 -2.7209 0.0000
6 20 6 1.4994 0.0000
6 20 7 0.7958 0.0000
6 20 8 0.6307 0.0000
6 20 9 0.7366 0.0000
7 8 7 0.5145 0.0000
7 9 8 -0.1325 0.0000
7 10 7 -4.3684 0.0000
7 10 8 2.9381 0.0000
7 10 9 0.6251 0.0000
7 11 8 -2.3854 0.0000
7 11 9 -2.1972 0.0000
7 11 10 1.1220 0.0000
7 12 7 2.3746 0.0000
7 12 8 0.9698 0.0000
7 12 9 1.2670 0.0000
7 12 10 0.9903 0.0000
7 12 11 -0.8826 0.0000
7 13 8 0.0964 0.0000
7 13 9 -2.7074 0.0000
7 13 10 -3.0319 0.0000
7 13 11 -0.3755 0.0000
7 13 12 0.6473 0.0000
7 14 7 3.3867 0.0000
7 14 8 1.9996 0.0000
7 14 9 -1.1830 0.0000
7 14 10 -1.5351 0.0000
7 14 11 -0.3264 0.0000
7 14 12 1.6423 0.0000
7 14 13 0.8202 0.0000
7 15 8 0.8377 0.0000
7 15 9 0.4051 0.0000
7 15 10 -1.9595 0.0000
7 15 11 0.4857 0.0000
7 15 12 0.8767 0.0000
7 15 13 3.5159 0.0000
7 15 14 2.8657 0.0000
7 16 7 0.3187 0.0000
7 16 8 -0.2966 0.0000
7 16 9 1.5158 0.0000
7 16 10 -0.1787 0.0000
7 16 11 1.4027 0.0000
7 16 12 0.9712 0.0000
7 16 13 0.3471 0.0000
7 16 14 -0.2148 0.0000
7 17 8 0.8343 0.0000
7 17 9 -0.8423 0.0000
7 17 10 1.9212 0.0000
7 17 11 -0.1849 0.0000
7 17 12 3.4823 0.0000
7 17 13 0.0308 0.0000
7 18 7 0.1319 0.0000
7 18 8 0.2274 0.0000
7 18 9 0.4422 0.0000
7 18 10 0.1579 0.0000
7 18 11 1.8434 0.0000
7 18 12 -1.0489 0.0000
7 19 8 -1.2406 0.0000
7 19 9 -2.0547 0.0000
7 19 10 0.2395 0.0000
7 20 7 0.5160 0.0000
7 20 8 1.9359 0.0000
8 8 8 -8.6246 0.0000
8 9 9 2.1361 0.0000
8 10 8 0.2324 0.0000
8 10 9 -1.5919 0.0000
8 10 10 4.4264 0.0000
8 11 9 2.7216 0.0000
8 11 10 0.8623 0.0000
8 11 11 -2.3934 0.0000
8 12 8 -2.5117 0.0000
8 12 9 2.3034 0.0000
8 12 10 -0.5727 0.0000
8 12 11 1.5438 0.0000
8 12 12 1.1884 0.0000
8 13 9 1.2877 0.0000
8 13 10 1.0923 0.0000
8 13 11 0.5960 0.0000
8 13 12 -0.4738 0.0000
8 13 13 -0.5521 0.0000
8 14 8 0.8134 0.0000
8 14 9 -2.3519 0.0000
8 14 10 0.3278 0.0000
8 14 11 -0.9163 0.0000
8 14 12 0.4569 0.0000
8 14 13 0.0181 0.0000
8 14 14 1.3338 0.0000
8 15 9 0.5193 0.0000
8 15 10 -0.4487 0.0000
8 15 11 -1.8055 0.0000
8 15 12 -0.4359 0.0000
8 15 13 1.3552 0.0000
8 15 14 -0.7411 0.0000
8 15 15 3.5189 0.0000
8 16 8 0.1830 0.0000
8 16 9 1.6477 0.0000
8 16 10 0.2063 0.0000
8 16 11 1.4639 0.0000
8 16 12 0.0346 0.0000
8 16 13 1.2292 0.0000
8 16 14 2.7657 0.0000
8 17 9 -0.1129 0.0000
8 17 10 -1.6719 0.0000
8 17 11 0.0198 0.0000
8 17 12 -1.5372 0.0000
8 18 8 1.5094 0.0000
8 18 9 -0.1507 0.0000
8 18 10 1.7811 0.0000
8 18 11 -1.9723 0.0000
8 19 9 0.8226 0.0000
9 10 9 0.3896 0.0000
9 11 10 -0.7744 0.0000
9 12 9 0.8485 0.0000
9 12 10 -1.7653 0.0000
9 12 11 1.8321 0.0000
9 13 10 -0.9281 0.0000
9 13 11 4.7492 0.0000
9 13 12 0.8208 0.0000
9 14 9 -2.9607 0.0000
9 14 10 -1.0652 0.0000
9 14 11 -0.4528 0.0000
9 14 12 -0.3879 0.0000
9 14 13 -0.0797 0.0000
9 15 10 -0.2585 0.0000
9 15 11 -2.9888 0.0000
9 15 12 0.2106 0.0000
9 15 13 -4.4445 0.0000
9 15 14 1.5711 0.0000
9 16 9 1.1780 0.0000
9 16 10 -0.5869 0.0000
9 16 11 -0.1291 0.0000
9 16 12 -0.2511 0.0000
9 16 13 -0.6750 0.0000
9 17 10 -2.1457 0.0000
9 17 11 -2.0725 0.0000
9 17 12 -1.4212 0.0000
9 18 9 -2.9266 0.0000
9 18 10 -1.3146 0.0000
10 10 10 -0.2143 0.0000
10 11 11 -2.8477 0.0000
10 12 10 -1.6229 0.0000
10 12 11 0.2045 0.0000
10 12 12 -0.3949 0.0000
10 13 11 -0.9481 0.0000
10 13 12 -0.3742 0.0000
10 13 13 0.2450 0.0000
10 14 10 -0.1209 0.0000
10 14 11 -1.3157 0.0000
10 14 12 -0.9437 0.0000
10 14 13 -1.7620 0.0000
10 14 14 0.1013 0.0000
10 15 11 0.6711 0.0000
10 15 12 -1.4685 0.0000
10 15 13 1.0212 0.0000
10 16 10 -0.5313 0.0000
10 16 11 -1.6954 0.0000
10 16 12 -1.2107 0.0000
10 17 11 0.3523 0.0000
11 12 11 2.0674 0.0000
11 13 12 -0.2279 0.0000
11 14 11 -1.4718 0.0000
11 14 12 -0.7010 0.0000
11 14 13 -1.6295 0.0000
11 15 12 -0.0501 0.0000
11 15 13 -0.0692 0.0000
11 16 11 -1.0247 0.0000
12 12 12 3.6249 0.0000
12 13 13 0.1164 0.0000
12 14 12 -0.4291 0.0000
12 14 13 -0.6381 0.0000
;
_shelx_SHELXL_version_number     2014/7

_iucr_refine_instructions_details 
;

    2022032901_0m_b.res created by SHELXL-2014/7

TITL 2022032901_0m_b_a.res in Pm-3n
REM Old TITL 2022032901_0m_b.res in P-43n
REM SHELXT solution in Pm-3n
REM R1 0.230, Rweak 0.007, Alpha 0.041, Orientation as input
REM Formula found by SHELXT: C60 Cu3 F18 N28 Si3
CELL 0.71073 17.5318 17.5318 17.5318 90 90 90
ZERR 1 0.0003 0.0003 0.0003 0 0 0
LATT 1
SYMM -X,-Y,+Z
SYMM -X,+Y,-Z
SYMM +X,-Y,-Z
SYMM +Z,+X,+Y
SYMM +Z,-X,-Y
SYMM -Z,-X,+Y
SYMM -Z,+X,-Y
SYMM +Y,+Z,+X
SYMM -Y,+Z,-X
SYMM +Y,-Z,-X
SYMM -Y,-Z,+X
SYMM 0.5+Y,0.5+X,0.5-Z
SYMM 0.5-Y,0.5-X,0.5-Z
SYMM 0.5+Y,0.5-X,0.5+Z
SYMM 0.5-Y,0.5+X,0.5+Z
SYMM 0.5+X,0.5+Z,0.5-Y
SYMM 0.5-X,0.5+Z,0.5+Y
SYMM 0.5-X,0.5-Z,0.5-Y
SYMM 0.5+X,0.5-Z,0.5+Y
SYMM 0.5+Z,0.5+Y,0.5-X
SYMM 0.5+Z,0.5-Y,0.5+X
SYMM 0.5-Z,0.5+Y,0.5+X
SYMM 0.5-Z,0.5-Y,0.5-X
SFAC C H Cu F N Si
UNIT 120 96 6 36 32 6
EADP F1 F0
 
L.S. 99
PLAN  10
SIZE 0.122 0.161 0.162
TEMP 0
BOND $H
list 4
fmap 2
MORE -1
ACTA 52
CONF
ABIN
REM <olex2.extras>
REM <HklSrc "%.\\2022032901_0m_b.hkl">
REM </olex2.extras>
 
WGHT    0.094000    6.340000
FVAR       0.29912   0.46915
CU01  3    0.000000    0.500000    0.750000    10.12500    0.01713    0.01713 =
         0.05885    0.00000    0.00000    0.00000
SI02  6    0.000000    0.500000    0.500000    10.12500    0.02643    0.02766 =
         0.02456    0.00000    0.00000    0.00000
F003  4    0.000000    0.500000    0.597554    10.25000    0.03710    0.04576 =
         0.02540    0.00000    0.00000    0.00000
N004  5    0.081059    0.581059    0.750000    10.50000    0.02597    0.02597 =
         0.04286    0.00480   -0.00480   -0.00295
N005  5    0.250000    0.750000    0.750000    10.16667    0.03408    0.03408 =
         0.03408    0.01656   -0.01656   -0.01656
C006  1    0.193256    0.693256    0.750000    10.50000    0.02888    0.02888 =
         0.03143    0.01112   -0.01112   -0.01015
C007  1    0.106498    0.611124    0.814698    11.00000    0.05234    0.05004 =
         0.03464   -0.00012    0.00719   -0.02796
AFIX  43
H007  2    0.085603    0.594185    0.860419    11.00000   -1.20000
AFIX   0
C008  1    0.162461    0.666291    0.817184    11.00000    0.05742    0.05617 =
         0.02661    0.00214   -0.00399   -0.03144
AFIX  43
H008  2    0.179323    0.685182    0.863797    11.00000   -1.20000
AFIX   0
PART 2
F0    4   -0.084691    0.455733    0.500000   -20.50000    0.08055    0.08994 =
         0.04909    0.00000    0.00000   -0.05427
PART 0
PART 1
F1    4   -0.043105    0.415157    0.500000    20.50000    0.08055    0.08994 =
         0.04909    0.00000    0.00000   -0.05427
HKLF 4
 
REM  2022032901_0m_b_a.res in Pm-3n
REM R1 =  0.0530 for     887 Fo > 4sig(Fo)  and  0.0632 for all    1142 data
REM     49 parameters refined using      0 restraints
 
END  
     
WGHT      0.0940      6.3378 

REM Highest difference peak  0.971,  deepest hole -0.531,  1-sigma level  0.081
Q1    1   0.0000  0.4101  0.5000  10.25000  0.05    0.97
Q2    1  -0.0874  0.5000  0.5000  10.25000  0.05    0.78
Q3    1  -0.0790  0.4229  0.5000  10.50000  0.05    0.49
Q4    1   0.0000  0.6292  0.7970  10.50000  0.05    0.31
Q5    1   0.1085  0.5000  0.8889  10.50000  0.05    0.30
Q6    1   0.0000  0.5000  0.6626  10.25000  0.05    0.26
Q7    1   0.0000  0.5000  0.5748  10.25000  0.05    0.25
Q8    1   0.1016  0.5163  0.8909  11.00000  0.05    0.24
Q9    1   0.0625  0.6418  0.7779  11.00000  0.05    0.22
Q10   1   0.2096  0.8124  0.7619  11.00000  0.05    0.22

  REM The information below was added by Olex2.
  REM
  REM R1 = 0.0530 for 887 Fo > 4sig(Fo) and 0.0632 for all 20402 data
  REM n/a parameters refined using n/a restraints
  REM Highest difference peak 0.97, deepest hole -0.53
  REM Mean Shift 0, Max Shift 0.000.
  
  REM +++ Tabular Listing of Refinement Information +++
  REM R1_all = 0.0632
  REM R1_gt = 0.0530
  REM wR_ref = 0.1813
  REM GOOF = 1.133
  REM Shift_max = 0.000
  REM Shift_mean = 0
  REM Reflections_all = 20402
  REM Reflections_gt = 887
  REM Parameters = n/a
  REM Hole = -0.53
  REM Peak = 0.97
  REM Flack = n/a
  
  
;
_olex2_submission_special_instructions 'No special instructions were received'
####################################################################### 
# 
# This file contains crystal structure data downloaded from the 
# Cambridge Structural Database (CSD) hosted by the Cambridge 
# Crystallographic Data Centre (CCDC).
# 
# Full information about CCDC data access policies and citation 
# guidelines are available at http://www.ccdc.cam.ac.uk/access/V1 
# 
# Audit and citation data items may have been added by the CCDC. 
# Please retain this information to preserve the provenance of 
# this file and to allow appropriate attribution of the data. 
# 
#######################################################################

data_2022032902_0m_b
_database_code_depnum_ccdc_archive 'CCDC 2190369'
loop_
_audit_author_name
_audit_author_address
'LIngyao Wang'
;Zhejiang Normal University
China
;
_audit_update_record             
;
2022-07-14 deposited with the CCDC.	2022-12-08 downloaded from the CCDC.
;
_audit_creation_date             2022-03-29
_audit_creation_method           
;
Olex2 1.2
(compiled 2016.08.25 svn.r3337 for OlexSys, GUI svn.r5221)
;
_chemical_name_common            ?
_chemical_name_systematic        ?
_chemical_formula_moiety         'C120 H96 Cu6 N32, 12(F3 Si0.5)'
_chemical_formula_sum            'C120 H96 Cu6 F36 N32 Si6'
_chemical_formula_weight         3220.06
_chemical_melting_point          ?
loop_
_atom_type_symbol
_atom_type_description
_atom_type_scat_dispersion_real
_atom_type_scat_dispersion_imag
_atom_type_scat_source
C C 0.0033 0.0016 'International Tables Vol C Tables 4.2.6.8 and 6.1.1.4'
H H 0.0000 0.0000 'International Tables Vol C Tables 4.2.6.8 and 6.1.1.4'
Cu Cu 0.3201 1.2651 'International Tables Vol C Tables 4.2.6.8 and 6.1.1.4'
F F 0.0171 0.0103 'International Tables Vol C Tables 4.2.6.8 and 6.1.1.4'
N N 0.0061 0.0033 'International Tables Vol C Tables 4.2.6.8 and 6.1.1.4'
Si Si 0.0817 0.0704 'International Tables Vol C Tables 4.2.6.8 and 6.1.1.4'

_shelx_space_group_comment       
;
The symmetry employed for this shelxl refinement is uniquely defined
by the following loop, which should always be used as a source of
symmetry information in preference to the above space-group names.
They are only intended as comments.
;
_space_group_crystal_system      cubic
_space_group_IT_number           223
_space_group_name_H-M_alt        'P m -3 n'
_space_group_name_Hall           '-P 4n 2 3'
loop_
_space_group_symop_operation_xyz
'x, y, z'
'-x, -y, z'
'-x, y, -z'
'x, -y, -z'
'z, x, y'
'z, -x, -y'
'-z, -x, y'
'-z, x, -y'
'y, z, x'
'-y, z, -x'
'y, -z, -x'
'-y, -z, x'
'y+1/2, x+1/2, -z+1/2'
'-y+1/2, -x+1/2, -z+1/2'
'y+1/2, -x+1/2, z+1/2'
'-y+1/2, x+1/2, z+1/2'
'x+1/2, z+1/2, -y+1/2'
'-x+1/2, z+1/2, y+1/2'
'-x+1/2, -z+1/2, -y+1/2'
'x+1/2, -z+1/2, y+1/2'
'z+1/2, y+1/2, -x+1/2'
'z+1/2, -y+1/2, x+1/2'
'-z+1/2, y+1/2, x+1/2'
'-z+1/2, -y+1/2, -x+1/2'
'-x, -y, -z'
'x, y, -z'
'x, -y, z'
'-x, y, z'
'-z, -x, -y'
'-z, x, y'
'z, x, -y'
'z, -x, y'
'-y, -z, -x'
'y, -z, x'
'-y, z, x'
'y, z, -x'
'-y-1/2, -x-1/2, z-1/2'
'y-1/2, x-1/2, z-1/2'
'-y-1/2, x-1/2, -z-1/2'
'y-1/2, -x-1/2, -z-1/2'
'-x-1/2, -z-1/2, y-1/2'
'x-1/2, -z-1/2, -y-1/2'
'x-1/2, z-1/2, y-1/2'
'-x-1/2, z-1/2, -y-1/2'
'-z-1/2, -y-1/2, x-1/2'
'-z-1/2, y-1/2, -x-1/2'
'z-1/2, -y-1/2, -x-1/2'
'z-1/2, y-1/2, x-1/2'

_cell_length_a                   17.5267(3)
_cell_length_b                   17.5267(3)
_cell_length_c                   17.5267(3)
_cell_angle_alpha                90
_cell_angle_beta                 90
_cell_angle_gamma                90
_cell_volume                     5383.9(3)
_cell_formula_units_Z            1
_cell_measurement_reflns_used    3415
_cell_measurement_temperature    293(2)
_cell_measurement_theta_max      27.424
_cell_measurement_theta_min      2.599
_shelx_estimated_absorpt_T_max   ?
_shelx_estimated_absorpt_T_min   ?
_exptl_absorpt_coefficient_mu    0.685
_exptl_absorpt_correction_T_max  0.7456
_exptl_absorpt_correction_T_min  0.6728
_exptl_absorpt_correction_type   ?
_exptl_absorpt_process_details   
;
SADABS-2016/2 (Bruker,2016/2) was used for absorption correction.
wR2(int) was 0.0749 before and 0.0677 after correction.
The Ratio of minimum to maximum transmission is 0.9024.
The \l/2 correction factor is Not present.
;
_exptl_absorpt_special_details   ?
_exptl_crystal_colour            'clear dark violet'
_exptl_crystal_colour_lustre     clear
_exptl_crystal_colour_modifier   dark
_exptl_crystal_colour_primary    violet
_exptl_crystal_density_diffrn    0.993
_exptl_crystal_density_meas      ?
_exptl_crystal_density_method    ?
_exptl_crystal_description       block
_exptl_crystal_F_000             1622
_exptl_crystal_size_max          0.182
_exptl_crystal_size_mid          0.16
_exptl_crystal_size_min          0.13
_exptl_transmission_factor_max   ?
_exptl_transmission_factor_min   ?
_diffrn_reflns_av_R_equivalents  0.0758
_diffrn_reflns_av_unetI/netI     0.0257
_diffrn_reflns_Laue_measured_fraction_full 0.997
_diffrn_reflns_Laue_measured_fraction_max 0.997
_diffrn_reflns_limit_h_max       21
_diffrn_reflns_limit_h_min       -22
_diffrn_reflns_limit_k_max       19
_diffrn_reflns_limit_k_min       -16
_diffrn_reflns_limit_l_max       22
_diffrn_reflns_limit_l_min       -19
_diffrn_reflns_number            20244
_diffrn_reflns_point_group_measured_fraction_full 0.997
_diffrn_reflns_point_group_measured_fraction_max 0.997
_diffrn_reflns_theta_full        26.000
_diffrn_reflns_theta_max         27.482
_diffrn_reflns_theta_min         2.599
_diffrn_ambient_temperature      293.15
_diffrn_detector_area_resol_mean ?
_diffrn_measured_fraction_theta_full 0.997
_diffrn_measured_fraction_theta_max 0.997
_diffrn_measurement_device_type  'Bruker APEX-II CCD'
_diffrn_measurement_method       '\f and \w scans'
_diffrn_radiation_type           MoK\a
_diffrn_radiation_wavelength     0.71073
_diffrn_source                   ?
_diffrn_standards_number         0
_reflns_Friedel_coverage         0.000
_reflns_Friedel_fraction_full    .
_reflns_Friedel_fraction_max     .
_reflns_number_gt                904
_reflns_number_total             1141
_reflns_special_details          
;
 Reflections were merged by SHELXL according to the crystal
 class for the calculation of statistics and refinement.
 
 Structure factors included contributions from the .fab file.
 
 _reflns_Friedel_fraction is defined as the number of unique
 Friedel pairs measured divided by the number that would be
 possible theoretically, ignoring centric projections and
 systematic absences.
;
_reflns_threshold_expression     'I > 2\s(I)'
_computing_cell_refinement       'SAINT V8.38A (?, 2016)'
_computing_data_collection       ?
_computing_data_reduction        'SAINT V8.38A (?, 2016)'
_computing_molecular_graphics    'Olex2 (Dolomanov et al., 2009)'
_computing_publication_material  'Olex2 (Dolomanov et al., 2009)'
_computing_structure_refinement  'ShelXL (Sheldrick, 2015)'
_computing_structure_solution    'ShelXT (Sheldrick, 2015)'
_refine_diff_density_max         1.055
_refine_diff_density_min         -0.581
_refine_diff_density_rms         0.082
_refine_ls_extinction_coef       .
_refine_ls_extinction_method     none
_refine_ls_goodness_of_fit_ref   1.131
_refine_ls_hydrogen_treatment    constr
_refine_ls_matrix_type           full
_refine_ls_number_parameters     49
_refine_ls_number_reflns         1141
_refine_ls_number_restraints     0
_refine_ls_R_factor_all          0.0621
_refine_ls_R_factor_gt           0.0529
_refine_ls_restrained_S_all      1.131
_refine_ls_shift/su_max          0.000
_refine_ls_shift/su_mean         0.000
_refine_ls_structure_factor_coef Fsqd
_refine_ls_weighting_details     
'w=1/[\s^2^(Fo^2^)+(0.0990P)^2^+6.8760P] where P=(Fo^2^+2Fc^2^)/3'
_refine_ls_weighting_scheme      calc
_refine_ls_wR_factor_gt          0.1789
_refine_ls_wR_factor_ref         0.1875
_refine_special_details          ?
_olex2_refinement_description    
;
1. Fixed Uiso
 At 1.2 times of:
  All C(H) groups
2. Uiso/Uaniso restraints and constraints
Uanis(F2A) = Uanis(F2B)
3. Others
 Sof(F2B)=0.5*(1-FVAR(2))
 Sof(F2A)=0.5*FVAR(2)
4.a Aromatic/amide H refined with riding coordinates:
 C1(H1), C2(H2)
;
_atom_sites_solution_hydrogens   geom
_atom_sites_solution_primary     dual
_atom_sites_solution_secondary   ?
loop_
_atom_site_label
_atom_site_type_symbol
_atom_site_fract_x
_atom_site_fract_y
_atom_site_fract_z
_atom_site_U_iso_or_equiv
_atom_site_adp_type
_atom_site_occupancy
_atom_site_site_symmetry_order
_atom_site_calc_flag
_atom_site_refinement_flags_posn
_atom_site_refinement_flags_adp
_atom_site_refinement_flags_occupancy
_atom_site_disorder_assembly
_atom_site_disorder_group
Cu1 Cu 1.0000 0.2500 0.5000 0.0315(4) Uani 1 8 d S T P . .
Si1 Si 1.0000 0.5000 0.5000 0.0265(5) Uani 1 8 d S T P . .
F1 F 1.0000 0.4026(2) 0.5000 0.0357(8) Uani 1 4 d S T P A .
N1 N 0.91894(13) 0.2500 0.41894(13) 0.0311(8) Uani 1 2 d S T P . .
C3 C 0.80694(15) 0.2500 0.30694(15) 0.0299(9) Uani 1 2 d S T P . .
N2 N 0.7500 0.2500 0.2500 0.0332(14) Uani 1 6 d S T P . .
C1 C 0.8932(2) 0.1851(2) 0.3889(2) 0.0466(9) Uani 1 1 d . . . . .
H1 H 0.9139 0.1394 0.4060 0.056 Uiso 1 1 calc R . . . .
C2 C 0.8375(2) 0.18248(18) 0.3338(2) 0.0467(9) Uani 1 1 d . . . . .
H2 H 0.8206 0.1359 0.3148 0.056 Uiso 1 1 calc R . . . .
F2B F 0.9155(5) 0.5000 0.4544(5) 0.076(2) Uani 0.551(8) 2 d S T P A 2
F2A F 0.9594(6) 0.5000 0.4146(7) 0.076(2) Uani 0.449(8) 2 d S T P A 1

loop_
_atom_site_aniso_label
_atom_site_aniso_U_11
_atom_site_aniso_U_22
_atom_site_aniso_U_33
_atom_site_aniso_U_23
_atom_site_aniso_U_13
_atom_site_aniso_U_12
Cu1 0.0176(4) 0.0594(7) 0.0176(4) 0.000 0.000 0.000
Si1 0.0260(10) 0.0250(10) 0.0284(11) 0.000 0.000 0.000
F1 0.0376(19) 0.0244(16) 0.045(2) 0.000 0.000 0.000
N1 0.0254(10) 0.043(2) 0.0254(10) 0.0040(10) -0.0043(13) -0.0040(10)
C3 0.0295(12) 0.031(2) 0.0295(12) 0.0103(13) -0.0097(15) -0.0103(13)
N2 0.0332(14) 0.0332(14) 0.0332(14) 0.0157(16) -0.0157(16) -0.0157(16)
C1 0.053(2) 0.0361(17) 0.050(2) 0.0027(15) -0.0256(17) 0.0055(15)
C2 0.054(2) 0.0278(15) 0.058(2) 0.0033(14) -0.0282(17) -0.0054(15)
F2B 0.071(4) 0.048(2) 0.108(6) 0.000 -0.056(4) 0.000
F2A 0.071(4) 0.048(2) 0.108(6) 0.000 -0.056(4) 0.000

_geom_special_details            
;
 All esds (except the esd in the dihedral angle between two l.s. planes)
 are estimated using the full covariance matrix.  The cell esds are taken
 into account individually in the estimation of esds in distances, angles
 and torsion angles; correlations between esds in cell parameters are only
 used when they are defined by crystal symmetry.  An approximate (isotropic)
 treatment of cell esds is used for estimating esds involving l.s. planes.
;
loop_
_geom_bond_atom_site_label_1
_geom_bond_atom_site_label_2
_geom_bond_distance
_geom_bond_site_symmetry_2
_geom_bond_publ_flag
Cu1 N1 2.009(3) 3_756 ?
Cu1 N1 2.009(3) 26_556 ?
Cu1 N1 2.009(3) 28_755 ?
Cu1 N1 2.009(3) . ?
Si1 F1 1.707(3) . ?
Si1 F1 1.707(3) 25_766 ?
Si1 F2B 1.683(7) 2_765 ?
Si1 F2B 1.683(7) . ?
Si1 F2B 1.683(7) 25_766 ?
Si1 F2B 1.683(7) 26_556 ?
Si1 F2A 1.657(10) 25_766 ?
Si1 F2A 1.657(10) . ?
Si1 F2A 1.657(10) 26_556 ?
Si1 F2A 1.657(10) 2_765 ?
N1 C1 1.333(4) . ?
N1 C1 1.333(4) 22_554 ?
C3 N2 1.411(4) . ?
C3 C2 1.381(4) . ?
C3 C2 1.381(4) 22_554 ?
N2 C3 1.411(4) 10_656 ?
N2 C3 1.411(4) 7_665 ?
C1 H1 0.9300 . ?
C1 C2 1.374(5) . ?
C2 H2 0.9300 . ?
F2B F2B 1.599(19) 26_556 ?
F2A F2A 1.42(2) 2_765 ?

loop_
_geom_angle_atom_site_label_1
_geom_angle_atom_site_label_2
_geom_angle_atom_site_label_3
_geom_angle
_geom_angle_site_symmetry_1
_geom_angle_site_symmetry_3
_geom_angle_publ_flag
N1 Cu1 N1 180.0 3_756 . ?
N1 Cu1 N1 180.0 28_755 26_556 ?
N1 Cu1 N1 90.0 3_756 28_755 ?
N1 Cu1 N1 90.0 . 26_556 ?
N1 Cu1 N1 90.000(1) . 28_755 ?
N1 Cu1 N1 90.0 3_756 26_556 ?
F1 Si1 F1 180.0 . 25_766 ?
F2B Si1 F1 90.000(1) 26_556 25_766 ?
F2B Si1 F1 90.000(1) 25_766 25_766 ?
F2B Si1 F1 90.0 25_766 . ?
F2B Si1 F1 90.000(1) . 25_766 ?
F2B Si1 F1 90.000(1) 2_765 . ?
F2B Si1 F1 90.000(1) 2_765 25_766 ?
F2B Si1 F1 90.000(1) . . ?
F2B Si1 F1 90.000(1) 26_556 . ?
F2B Si1 F2B 56.7(7) 25_766 2_765 ?
F2B Si1 F2B 56.7(7) . 26_556 ?
F2B Si1 F2B 180.0 . 25_766 ?
F2B Si1 F2B 123.3(7) . 2_765 ?
F2B Si1 F2B 123.3(7) 25_766 26_556 ?
F2B Si1 F2B 180.0 2_765 26_556 ?
F2A Si1 F1 90.000(1) 2_765 25_766 ?
F2A Si1 F1 90.000(1) 26_556 25_766 ?
F2A Si1 F1 90.000(1) 25_766 25_766 ?
F2A Si1 F1 90.000(1) . 25_766 ?
F2A Si1 F1 90.000(1) 2_765 . ?
F2A Si1 F1 90.000(1) 26_556 . ?
F2A Si1 F1 90.000(1) . . ?
F2A Si1 F1 90.000(1) 25_766 . ?
F2A Si1 F2A 180.0 26_556 2_765 ?
F2A Si1 F2A 50.9(9) 25_766 26_556 ?
F2A Si1 F2A 180.0 25_766 . ?
F2A Si1 F2A 50.9(9) 2_765 . ?
F2A Si1 F2A 129.1(9) 25_766 2_765 ?
F2A Si1 F2A 129.1(9) 26_556 . ?
C1 N1 Cu1 121.29(18) . . ?
C1 N1 Cu1 121.29(18) 22_554 . ?
C1 N1 C1 117.4(4) . 22_554 ?
C2 C3 N2 120.98(19) 22_554 . ?
C2 C3 N2 120.98(19) . . ?
C2 C3 C2 118.0(4) 22_554 . ?
C3 N2 C3 120.0 7_665 . ?
C3 N2 C3 120.0 10_656 . ?
C3 N2 C3 120.0 7_665 10_656 ?
N1 C1 H1 118.4 . . ?
N1 C1 C2 123.2(3) . . ?
C2 C1 H1 118.4 . . ?
C3 C2 H2 120.5 . . ?
C1 C2 C3 119.1(3) . . ?
C1 C2 H2 120.5 . . ?
F2B F2B Si1 61.6(4) 26_556 . ?
F2A F2A Si1 64.6(4) 2_765 . ?

loop_
_geom_torsion_atom_site_label_1
_geom_torsion_atom_site_label_2
_geom_torsion_atom_site_label_3
_geom_torsion_atom_site_label_4
_geom_torsion
_geom_torsion_site_symmetry_1
_geom_torsion_site_symmetry_2
_geom_torsion_site_symmetry_3
_geom_torsion_site_symmetry_4
_geom_torsion_publ_flag
Cu1 N1 C1 C2 179.5(3) . . . . ?
F1 Si1 F2B F2B 90.000(1) . . . 26_556 ?
F1 Si1 F2B F2B -90.000(1) 25_766 . . 26_556 ?
F1 Si1 F2A F2A 90.000(1) 25_766 . . 2_765 ?
F1 Si1 F2A F2A -90.000(1) . . . 2_765 ?
N1 C1 C2 C3 1.0(6) . . . . ?
N2 C3 C2 C1 179.6(3) . . . . ?
C1 N1 C1 C2 -0.5(3) 22_554 . . . ?
C2 C3 N2 C3 37.5(2) 22_554 . . 10_656 ?
C2 C3 N2 C3 -142.5(2) . . . 10_656 ?
C2 C3 N2 C3 -142.5(2) 22_554 . . 7_665 ?
C2 C3 N2 C3 37.5(2) . . . 7_665 ?
C2 C3 C2 C1 -0.4(3) 22_554 . . . ?
F2B Si1 F2B F2B 180.000(1) 2_765 . . 26_556 ?
F2A Si1 F2A F2A 180.000(2) 26_556 . . 2_765 ?

_smtbx_masks_special_details     ?
loop_
_smtbx_masks_void_nr
_smtbx_masks_void_average_x
_smtbx_masks_void_average_y
_smtbx_masks_void_average_z
_smtbx_masks_void_volume
_smtbx_masks_void_count_electrons
_smtbx_masks_void_content
1 0.377 -0.941 -0.836 2788.1 1066.6 MeOH-H2O

_shelx_fab_checksum              40946
_shelx_fab_file                  
;
0 2 1 -100.8134 0.0000
0 2 2 -136.0862 0.0000
0 3 1 -33.1348 0.0000
0 3 2 -35.2984 0.0000
0 3 3 7.1822 0.0000
0 4 1 6.5722 0.0000
0 4 2 -16.9949 0.0000
0 4 3 62.9517 0.0000
0 4 4 65.2555 0.0000
0 5 1 4.3287 0.0000
0 5 2 39.9106 0.0000
0 5 3 31.0477 0.0000
0 5 4 19.7134 0.0000
0 5 5 74.7395 0.0000
0 6 0 53.4193 0.0000
0 6 1 -13.7565 0.0000
0 6 2 -62.0267 0.0000
0 6 3 55.7909 0.0000
0 6 4 -10.9737 0.0000
0 6 5 -3.7728 0.0000
0 6 6 -17.5527 0.0000
0 7 1 8.6849 0.0000
0 7 2 4.0946 0.0000
0 7 3 -38.9540 0.0000
0 7 4 -34.6117 0.0000
0 7 5 -2.7618 0.0000
0 7 6 -16.4394 0.0000
0 7 7 -30.3786 0.0000
0 8 0 61.7977 0.0000
0 8 1 -28.0100 0.0000
0 8 2 -30.9758 0.0000
0 8 3 -2.4147 0.0000
0 8 4 -0.1265 0.0000
0 8 5 1.0232 0.0000
0 8 6 -4.9394 0.0000
0 8 7 -7.9369 0.0000
0 8 8 -3.0621 0.0000
0 9 1 -12.2592 0.0000
0 9 2 19.7317 0.0000
0 9 3 -11.6755 0.0000
0 9 4 2.6938 0.0000
0 9 5 28.7285 0.0000
0 9 6 8.8865 0.0000
0 9 7 -7.0167 0.0000
0 9 8 9.3557 0.0000
0 9 9 2.3387 0.0000
0 10 0 44.1367 0.0000
0 10 1 0.3916 0.0000
0 10 2 -11.8117 0.0000
0 10 3 13.6465 0.0000
0 10 4 8.0575 0.0000
0 10 5 -1.3632 0.0000
0 10 6 -1.7986 0.0000
0 10 7 6.9389 0.0000
0 10 8 4.4520 0.0000
0 10 9 -0.5885 0.0000
0 10 10 8.5695 0.0000
0 11 1 0.3057 0.0000
0 11 2 7.8286 0.0000
0 11 3 -5.1344 0.0000
0 11 4 -13.5695 0.0000
0 11 5 6.2619 0.0000
0 11 6 -5.5861 0.0000
0 11 7 -13.4745 0.0000
0 11 8 5.8281 0.0000
0 11 9 -0.1779 0.0000
0 11 10 -2.2115 0.0000
0 11 11 -0.8282 0.0000
0 12 0 0.4164 0.0000
0 12 1 -13.0677 0.0000
0 12 2 -13.4698 0.0000
0 12 3 4.1343 0.0000
0 12 4 -2.5976 0.0000
0 12 5 -6.1632 0.0000
0 12 6 -5.9707 0.0000
0 12 7 2.5940 0.0000
0 12 8 -3.8404 0.0000
0 12 9 -6.9792 0.0000
0 12 10 -0.9638 0.0000
0 12 11 0.2023 0.0000
0 12 12 -4.9942 0.0000
0 13 1 -8.6064 0.0000
0 13 2 -0.4154 0.0000
0 13 3 -3.2181 0.0000
0 13 4 -4.9403 0.0000
0 13 5 7.1627 0.0000
0 13 6 -0.7929 0.0000
0 13 7 -3.2213 0.0000
0 13 8 2.4632 0.0000
0 13 9 1.5031 0.0000
0 13 10 -2.7704 0.0000
0 13 11 0.4956 0.0000
0 13 12 0.8321 0.0000
0 13 13 3.4356 0.0000
0 14 0 -3.4529 0.0000
0 14 1 0.7018 0.0000
0 14 2 -2.7531 0.0000
0 14 3 10.6689 0.0000
0 14 4 -0.4461 0.0000
0 14 5 -2.7066 0.0000
0 14 6 2.2449 0.0000
0 14 7 6.4667 0.0000
0 14 8 2.7028 0.0000
0 14 9 -0.5695 0.0000
0 14 10 3.8965 0.0000
0 14 11 3.2589 0.0000
0 14 12 -0.5918 0.0000
0 14 13 1.1735 0.0000
0 14 14 5.7678 0.0000
0 15 1 -1.6244 0.0000
0 15 2 0.2695 0.0000
0 15 3 1.3362 0.0000
0 15 4 2.1513 0.0000
0 15 5 6.7572 0.0000
0 15 6 0.7872 0.0000
0 15 7 -0.3538 0.0000
0 15 8 3.9583 0.0000
0 15 9 1.0308 0.0000
0 15 10 0.3016 0.0000
0 15 11 0.8245 0.0000
0 15 12 -0.6261 0.0000
0 15 13 0.3528 0.0000
0 15 14 -1.7252 0.0000
0 15 15 3.3680 0.0000
0 16 0 3.0514 0.0000
0 16 1 -4.4763 0.0000
0 16 2 -3.4394 0.0000
0 16 3 3.4395 0.0000
0 16 4 0.0187 0.0000
0 16 5 -4.0426 0.0000
0 16 6 1.2458 0.0000
0 16 7 1.0105 0.0000
0 16 8 -0.3695 0.0000
0 16 9 -0.9713 0.0000
0 16 10 -0.2610 0.0000
0 16 11 -1.5646 0.0000
0 16 12 -1.4652 0.0000
0 16 13 -1.8076 0.0000
0 16 14 -0.6288 0.0000
0 16 15 -1.1822 0.0000
0 16 16 1.5920 0.0000
0 17 1 -1.8465 0.0000
0 17 2 -1.3632 0.0000
0 17 3 -3.1282 0.0000
0 17 4 -3.6920 0.0000
0 17 5 -0.4316 0.0000
0 17 6 -3.7869 0.0000
0 17 7 -1.3475 0.0000
0 17 8 -0.7334 0.0000
0 17 9 2.0908 0.0000
0 17 10 -3.0271 0.0000
0 17 11 -0.1845 0.0000
0 17 12 2.8924 0.0000
0 17 13 -2.1299 0.0000
0 17 14 -2.3804 0.0000
0 17 15 1.3983 0.0000
0 18 0 4.0123 0.0000
0 18 1 -1.8724 0.0000
0 18 2 -2.5232 0.0000
0 18 3 1.9694 0.0000
0 18 4 0.8829 0.0000
0 18 5 -2.0674 0.0000
0 18 6 -1.8881 0.0000
0 18 7 -0.0045 0.0000
0 18 8 2.0208 0.0000
0 18 9 0.2950 0.0000
0 18 10 -1.1090 0.0000
0 18 11 1.7001 0.0000
0 18 12 1.1948 0.0000
0 18 13 2.2201 0.0000
0 19 1 1.8951 0.0000
0 19 2 0.6344 0.0000
0 19 3 0.8793 0.0000
0 19 4 -0.6289 0.0000
0 19 5 5.5868 0.0000
0 19 6 -0.6605 0.0000
0 19 7 -0.3772 0.0000
0 19 8 1.3118 0.0000
0 19 9 -0.2339 0.0000
0 19 10 -1.0400 0.0000
0 19 11 1.5105 0.0000
0 19 12 5.0513 0.0000
0 20 0 1.4074 0.0000
0 20 1 0.7556 0.0000
0 20 2 -3.5359 0.0000
0 20 3 3.2952 0.0000
0 20 4 0.3734 0.0000
0 20 5 -1.4361 0.0000
0 20 6 -0.1898 0.0000
0 20 7 -2.8947 0.0000
0 20 8 0.2284 0.0000
0 20 9 0.4421 0.0000
0 20 10 1.0523 0.0000
0 21 1 -0.2065 0.0000
0 21 2 2.8247 0.0000
0 21 3 -0.5411 0.0000
0 21 4 -0.6912 0.0000
0 21 5 -0.5432 0.0000
0 21 6 -3.0963 0.0000
0 21 7 -2.6735 0.0000
0 21 8 -1.3983 0.0000
0 22 0 7.6747 0.0000
0 22 1 -0.7788 0.0000
0 22 2 2.2565 0.0000
0 22 3 -0.1703 0.0000
0 22 4 3.1858 0.0000
0 22 5 -0.2148 0.0000
1 2 1 -11.4348 0.0000
1 3 2 13.5131 0.0000
1 4 1 -29.1550 0.0000
1 4 2 -22.7323 0.0000
1 4 3 41.6738 0.0000
1 5 2 -29.4344 0.0000
1 5 3 18.7890 0.0000
1 5 4 8.7171 0.0000
1 6 1 -10.8327 0.0000
1 6 2 10.1935 0.0000
1 6 3 3.6166 0.0000
1 6 4 4.5403 0.0000
1 6 5 -19.9853 0.0000
1 7 2 20.2444 0.0000
1 7 3 -1.6275 0.0000
1 7 4 2.9766 0.0000
1 7 5 20.1692 0.0000
1 7 6 10.5744 0.0000
1 8 1 8.5085 0.0000
1 8 2 -18.5540 0.0000
1 8 3 4.6249 0.0000
1 8 4 5.6748 0.0000
1 8 5 -1.0330 0.0000
1 8 6 -0.9323 0.0000
1 8 7 -0.5716 0.0000
1 9 2 -8.4149 0.0000
1 9 3 -14.6529 0.0000
1 9 4 -21.6286 0.0000
1 9 5 -3.4874 0.0000
1 9 6 -7.9360 0.0000
1 9 7 -8.4285 0.0000
1 9 8 0.8235 0.0000
1 10 1 -13.9843 0.0000
1 10 2 -11.5933 0.0000
1 10 3 1.0118 0.0000
1 10 4 0.5583 0.0000
1 10 5 -1.4958 0.0000
1 10 6 -3.1512 0.0000
1 10 7 -3.3515 0.0000
1 10 8 -1.7590 0.0000
1 10 9 -1.1804 0.0000
1 11 2 11.1761 0.0000
1 11 3 1.3852 0.0000
1 11 4 6.5679 0.0000
1 11 5 10.3042 0.0000
1 11 6 2.3232 0.0000
1 11 7 0.6585 0.0000
1 11 8 -2.9219 0.0000
1 11 9 0.3567 0.0000
1 11 10 -1.2169 0.0000
1 12 1 4.8240 0.0000
1 12 2 0.1374 0.0000
1 12 3 3.5159 0.0000
1 12 4 0.4574 0.0000
1 12 5 0.4565 0.0000
1 12 6 0.6246 0.0000
1 12 7 2.9323 0.0000
1 12 8 2.9703 0.0000
1 12 9 1.6877 0.0000
1 12 10 3.2160 0.0000
1 12 11 1.2761 0.0000
1 13 2 -2.3726 0.0000
1 13 3 3.4801 0.0000
1 13 4 -3.2321 0.0000
1 13 5 -2.0316 0.0000
1 13 6 -0.4455 0.0000
1 13 7 1.0213 0.0000
1 13 8 2.7103 0.0000
1 13 9 2.0473 0.0000
1 13 10 -0.8826 0.0000
1 13 11 -0.5827 0.0000
1 13 12 1.5732 0.0000
1 14 1 -7.6950 0.0000
1 14 2 -2.5527 0.0000
1 14 3 -0.3531 0.0000
1 14 4 1.0337 0.0000
1 14 5 -2.1877 0.0000
1 14 6 -1.2557 0.0000
1 14 7 0.3814 0.0000
1 14 8 -2.6606 0.0000
1 14 9 -3.6631 0.0000
1 14 10 0.3643 0.0000
1 14 11 -2.0432 0.0000
1 14 12 -3.9841 0.0000
1 14 13 -0.2422 0.0000
1 15 2 2.7577 0.0000
1 15 3 -1.0989 0.0000
1 15 4 -3.3781 0.0000
1 15 5 -2.4144 0.0000
1 15 6 -0.5704 0.0000
1 15 7 -1.3730 0.0000
1 15 8 -0.0448 0.0000
1 15 9 1.5247 0.0000
1 15 10 -1.1424 0.0000
1 15 11 1.3780 0.0000
1 15 12 0.8588 0.0000
1 15 13 -2.7505 0.0000
1 15 14 -2.3908 0.0000
1 16 1 0.5329 0.0000
1 16 2 0.0251 0.0000
1 16 3 2.3442 0.0000
1 16 4 0.8582 0.0000
1 16 5 -1.0368 0.0000
1 16 6 0.6662 0.0000
1 16 7 2.7866 0.0000
1 16 8 1.2334 0.0000
1 16 9 0.6646 0.0000
1 16 10 3.5884 0.0000
1 16 11 1.8987 0.0000
1 16 12 -1.3914 0.0000
1 16 13 0.3972 0.0000
1 16 14 0.9847 0.0000
1 16 15 1.6446 0.0000
1 17 2 -1.6591 0.0000
1 17 3 -0.1865 0.0000
1 17 4 1.1463 0.0000
1 17 5 4.3151 0.0000
1 17 6 -0.7807 0.0000
1 17 7 -2.6260 0.0000
1 17 8 4.2481 0.0000
1 17 9 1.3844 0.0000
1 17 10 -4.8604 0.0000
1 17 11 -1.8815 0.0000
1 17 12 1.8664 0.0000
1 17 13 0.2358 0.0000
1 17 14 -2.1283 0.0000
1 17 15 2.1954 0.0000
1 18 1 -1.8617 0.0000
1 18 2 -1.9862 0.0000
1 18 3 1.0374 0.0000
1 18 4 -2.1572 0.0000
1 18 5 -2.9421 0.0000
1 18 6 0.2163 0.0000
1 18 7 -0.1158 0.0000
1 18 8 -3.0347 0.0000
1 18 9 -0.2445 0.0000
1 18 10 1.1240 0.0000
1 18 11 -2.3399 0.0000
1 18 12 -0.6054 0.0000
1 18 13 -0.1571 0.0000
1 19 2 0.2430 0.0000
1 19 3 -1.0272 0.0000
1 19 4 -0.6938 0.0000
1 19 5 -2.1398 0.0000
1 19 6 -1.4146 0.0000
1 19 7 -1.0573 0.0000
1 19 8 0.1738 0.0000
1 19 9 -0.2896 0.0000
1 19 10 -0.2403 0.0000
1 19 11 1.7032 0.0000
1 19 12 3.8497 0.0000
1 20 1 -2.7223 0.0000
1 20 2 0.6793 0.0000
1 20 3 0.5286 0.0000
1 20 4 0.2765 0.0000
1 20 5 0.1049 0.0000
1 20 6 -1.6861 0.0000
1 20 7 0.6429 0.0000
1 20 8 0.1635 0.0000
1 20 9 -0.2438 0.0000
1 20 10 -0.0243 0.0000
1 21 2 0.4141 0.0000
1 21 3 0.4575 0.0000
1 21 4 0.7042 0.0000
1 21 5 2.8331 0.0000
1 21 6 0.7719 0.0000
1 21 7 -4.5755 0.0000
1 21 8 1.1073 0.0000
1 22 1 4.8672 0.0000
1 22 2 0.0878 0.0000
1 22 3 3.2125 0.0000
1 22 4 -0.0089 0.0000
1 22 5 0.0407 0.0000
2 2 2 9.2115 0.0000
2 3 3 24.0557 0.0000
2 4 2 45.0685 0.0000
2 4 3 -18.2435 0.0000
2 4 4 16.8684 0.0000
2 5 3 -1.8281 0.0000
2 5 4 24.6645 0.0000
2 5 5 -37.9768 0.0000
2 6 2 24.6733 0.0000
2 6 3 -15.8573 0.0000
2 6 4 8.1226 0.0000
2 6 5 -25.1451 0.0000
2 6 6 -3.1358 0.0000
2 7 3 26.4563 0.0000
2 7 4 -16.0341 0.0000
2 7 5 -16.6518 0.0000
2 7 6 0.8420 0.0000
2 7 7 5.8586 0.0000
2 8 2 9.5649 0.0000
2 8 3 -10.1285 0.0000
2 8 4 11.3093 0.0000
2 8 5 11.1862 0.0000
2 8 6 1.9563 0.0000
2 8 7 2.2241 0.0000
2 8 8 -10.7072 0.0000
2 9 3 3.2179 0.0000
2 9 4 4.8635 0.0000
2 9 5 -4.0186 0.0000
2 9 6 9.1040 0.0000
2 9 7 5.6013 0.0000
2 9 8 -9.5413 0.0000
2 9 9 0.8221 0.0000
2 10 2 1.6465 0.0000
2 10 3 -7.5891 0.0000
2 10 4 0.3721 0.0000
2 10 5 -6.0351 0.0000
2 10 6 -1.3740 0.0000
2 10 7 0.5334 0.0000
2 10 8 -2.6328 0.0000
2 10 9 3.5786 0.0000
2 10 10 -0.8161 0.0000
2 11 3 7.1417 0.0000
2 11 4 -0.2127 0.0000
2 11 5 -8.4991 0.0000
2 11 6 1.0347 0.0000
2 11 7 2.9925 0.0000
2 11 8 -1.8054 0.0000
2 11 9 2.0185 0.0000
2 11 10 1.6498 0.0000
2 11 11 -1.5839 0.0000
2 12 2 5.6173 0.0000
2 12 3 -2.3581 0.0000
2 12 4 3.6198 0.0000
2 12 5 -0.5707 0.0000
2 12 6 4.5209 0.0000
2 12 7 0.6387 0.0000
2 12 8 -0.8414 0.0000
2 12 9 -0.4754 0.0000
2 12 10 0.2689 0.0000
2 12 11 -0.2808 0.0000
2 12 12 0.9090 0.0000
2 13 3 -4.7298 0.0000
2 13 4 3.6729 0.0000
2 13 5 -3.9452 0.0000
2 13 6 1.3039 0.0000
2 13 7 -0.2556 0.0000
2 13 8 -2.6655 0.0000
2 13 9 1.5683 0.0000
2 13 10 0.4204 0.0000
2 13 11 -2.1218 0.0000
2 13 12 1.5485 0.0000
2 13 13 -0.7412 0.0000
2 14 2 6.1200 0.0000
2 14 3 -0.7969 0.0000
2 14 4 -0.7988 0.0000
2 14 5 -2.7101 0.0000
2 14 6 -1.3967 0.0000
2 14 7 1.1075 0.0000
2 14 8 -1.2848 0.0000
2 14 9 -0.4071 0.0000
2 14 10 0.8121 0.0000
2 14 11 0.9467 0.0000
2 14 12 -1.4319 0.0000
2 14 13 0.4079 0.0000
2 14 14 -0.8600 0.0000
2 15 3 1.9521 0.0000
2 15 4 2.7875 0.0000
2 15 5 1.3768 0.0000
2 15 6 -0.8936 0.0000
2 15 7 -0.4624 0.0000
2 15 8 -1.7076 0.0000
2 15 9 0.8158 0.0000
2 15 10 0.7052 0.0000
2 15 11 -1.7187 0.0000
2 15 12 -0.2156 0.0000
2 15 13 -0.6587 0.0000
2 15 14 0.6547 0.0000
2 15 15 -0.4457 0.0000
2 16 2 0.2780 0.0000
2 16 3 -1.2680 0.0000
2 16 4 -1.3088 0.0000
2 16 5 -0.8596 0.0000
2 16 6 0.9951 0.0000
2 16 7 -0.3048 0.0000
2 16 8 -1.9833 0.0000
2 16 9 -0.6913 0.0000
2 16 10 -1.2775 0.0000
2 16 11 -2.1712 0.0000
2 16 12 0.6390 0.0000
2 16 13 0.1885 0.0000
2 16 14 -1.2189 0.0000
2 16 15 -0.0804 0.0000
2 16 16 2.2962 0.0000
2 17 3 -3.0861 0.0000
2 17 4 -0.2368 0.0000
2 17 5 -3.9126 0.0000
2 17 6 0.4034 0.0000
2 17 7 0.3285 0.0000
2 17 8 -0.0654 0.0000
2 17 9 0.4930 0.0000
2 17 10 0.1928 0.0000
2 17 11 -1.8347 0.0000
2 17 12 0.2157 0.0000
2 17 13 -2.4456 0.0000
2 17 14 0.1870 0.0000
2 17 15 1.6306 0.0000
2 18 2 2.5214 0.0000
2 18 3 -1.0559 0.0000
2 18 4 -0.1204 0.0000
2 18 5 -0.3951 0.0000
2 18 6 -0.0666 0.0000
2 18 7 0.3165 0.0000
2 18 8 2.6315 0.0000
2 18 9 1.3484 0.0000
2 18 10 0.8666 0.0000
2 18 11 -0.5051 0.0000
2 18 12 -0.5712 0.0000
2 18 13 1.0046 0.0000
2 19 3 1.1710 0.0000
2 19 4 0.0692 0.0000
2 19 5 -1.2897 0.0000
2 19 6 1.6260 0.0000
2 19 7 -0.0887 0.0000
2 19 8 -0.6496 0.0000
2 19 9 0.2246 0.0000
2 19 10 1.1048 0.0000
2 19 11 2.7015 0.0000
2 19 12 -0.5225 0.0000
2 20 2 0.3933 0.0000
2 20 3 -1.7132 0.0000
2 20 4 -0.5899 0.0000
2 20 5 -0.7079 0.0000
2 20 6 -0.0789 0.0000
2 20 7 -1.7654 0.0000
2 20 8 -1.0014 0.0000
2 20 9 1.2872 0.0000
2 20 10 0.4998 0.0000
2 21 3 1.4306 0.0000
2 21 4 -0.9588 0.0000
2 21 5 -0.9398 0.0000
2 21 6 -0.3000 0.0000
2 21 7 1.3240 0.0000
2 21 8 -2.9644 0.0000
2 22 2 1.4909 0.0000
2 22 3 -0.3872 0.0000
2 22 4 1.0916 0.0000
2 22 5 1.8732 0.0000
3 4 3 2.0153 0.0000
3 5 4 -7.6924 0.0000
3 6 3 14.8167 0.0000
3 6 4 -18.4168 0.0000
3 6 5 -12.2940 0.0000
3 7 4 21.4270 0.0000
3 7 5 -10.8217 0.0000
3 7 6 2.8758 0.0000
3 8 3 3.8068 0.0000
3 8 4 2.0228 0.0000
3 8 5 -2.0446 0.0000
3 8 6 6.1861 0.0000
3 8 7 -12.0591 0.0000
3 9 4 -4.7730 0.0000
3 9 5 -11.4784 0.0000
3 9 6 0.7920 0.0000
3 9 7 7.0887 0.0000
3 9 8 0.6402 0.0000
3 10 3 1.7847 0.0000
3 10 4 3.3586 0.0000
3 10 5 0.0266 0.0000
3 10 6 5.4409 0.0000
3 10 7 0.7875 0.0000
3 10 8 -3.4853 0.0000
3 10 9 0.5242 0.0000
3 11 4 6.6962 0.0000
3 11 5 -0.8650 0.0000
3 11 6 4.2641 0.0000
3 11 7 -0.1016 0.0000
3 11 8 -1.7316 0.0000
3 11 9 -2.0042 0.0000
3 11 10 0.0781 0.0000
3 12 3 -5.6514 0.0000
3 12 4 -3.7859 0.0000
3 12 5 -5.2529 0.0000
3 12 6 0.1620 0.0000
3 12 7 1.8565 0.0000
3 12 8 -1.6744 0.0000
3 12 9 -0.0494 0.0000
3 12 10 -0.5445 0.0000
3 12 11 0.7496 0.0000
3 13 4 0.4600 0.0000
3 13 5 -3.3504 0.0000
3 13 6 -1.3114 0.0000
3 13 7 -0.2922 0.0000
3 13 8 -1.5290 0.0000
3 13 9 -0.2645 0.0000
3 13 10 0.7019 0.0000
3 13 11 -3.3130 0.0000
3 13 12 -1.1257 0.0000
3 14 3 1.4784 0.0000
3 14 4 2.3377 0.0000
3 14 5 2.6499 0.0000
3 14 6 2.4250 0.0000
3 14 7 -0.5740 0.0000
3 14 8 -2.0107 0.0000
3 14 9 -0.9703 0.0000
3 14 10 -1.0986 0.0000
3 14 11 -1.2586 0.0000
3 14 12 1.0021 0.0000
3 14 13 -0.4825 0.0000
3 15 4 4.1362 0.0000
3 15 5 -2.2659 0.0000
3 15 6 0.5495 0.0000
3 15 7 0.2138 0.0000
3 15 8 0.6351 0.0000
3 15 9 -2.0965 0.0000
3 15 10 2.3831 0.0000
3 15 11 0.3669 0.0000
3 15 12 0.3349 0.0000
3 15 13 0.6107 0.0000
3 15 14 -0.4116 0.0000
3 16 3 -1.2186 0.0000
3 16 4 -0.7337 0.0000
3 16 5 0.2175 0.0000
3 16 6 -1.4052 0.0000
3 16 7 0.3013 0.0000
3 16 8 -1.8396 0.0000
3 16 9 1.2362 0.0000
3 16 10 -1.5641 0.0000
3 16 11 1.0783 0.0000
3 16 12 2.1284 0.0000
3 16 13 0.7353 0.0000
3 16 14 0.8350 0.0000
3 16 15 1.3216 0.0000
3 17 4 0.5070 0.0000
3 17 5 0.3200 0.0000
3 17 6 0.6013 0.0000
3 17 7 -1.1592 0.0000
3 17 8 -0.3394 0.0000
3 17 9 -1.3475 0.0000
3 17 10 0.2755 0.0000
3 17 11 -0.8071 0.0000
3 17 12 -0.5223 0.0000
3 17 13 2.7952 0.0000
3 17 14 1.2194 0.0000
3 18 3 -1.7739 0.0000
3 18 4 -0.6924 0.0000
3 18 5 -0.0534 0.0000
3 18 6 -0.2161 0.0000
3 18 7 -0.0725 0.0000
3 18 8 -0.5424 0.0000
3 18 9 3.5017 0.0000
3 18 10 -0.4186 0.0000
3 18 11 0.5881 0.0000
3 18 12 1.0575 0.0000
3 18 13 -1.1913 0.0000
3 19 4 0.7237 0.0000
3 19 5 -3.5627 0.0000
3 19 6 0.4471 0.0000
3 19 7 2.8901 0.0000
3 19 8 0.4006 0.0000
3 19 9 1.5595 0.0000
3 19 10 3.0490 0.0000
3 19 11 2.3917 0.0000
3 19 12 -0.6290 0.0000
3 20 3 -0.6538 0.0000
3 20 4 0.7616 0.0000
3 20 5 1.3201 0.0000
3 20 6 -0.6000 0.0000
3 20 7 1.5518 0.0000
3 20 8 0.4758 0.0000
3 20 9 0.9030 0.0000
3 20 10 -0.1854 0.0000
3 21 4 0.0087 0.0000
3 21 5 1.4040 0.0000
3 21 6 1.6046 0.0000
3 21 7 -3.0377 0.0000
3 21 8 -0.8962 0.0000
3 22 3 -0.5372 0.0000
3 22 4 1.0265 0.0000
3 22 5 -0.7863 0.0000
4 4 4 -56.4824 0.0000
4 5 5 10.7450 0.0000
4 6 4 -7.5617 0.0000
4 6 5 7.3363 0.0000
4 6 6 -1.4674 0.0000
4 7 5 1.8605 0.0000
4 7 6 -3.1258 0.0000
4 7 7 1.2943 0.0000
4 8 4 5.3878 0.0000
4 8 5 13.0280 0.0000
4 8 6 1.1342 0.0000
4 8 7 -10.3643 0.0000
4 8 8 -0.4428 0.0000
4 9 5 -2.6559 0.0000
4 9 6 -1.2753 0.0000
4 9 7 -1.2729 0.0000
4 9 8 -2.9047 0.0000
4 9 9 -10.1423 0.0000
4 10 4 -12.3046 0.0000
4 10 5 -0.5146 0.0000
4 10 6 -2.7379 0.0000
4 10 7 -6.3360 0.0000
4 10 8 2.2303 0.0000
4 10 9 -0.4389 0.0000
4 10 10 -3.5511 0.0000
4 11 5 -1.9936 0.0000
4 11 6 -2.0131 0.0000
4 11 7 4.7904 0.0000
4 11 8 2.1626 0.0000
4 11 9 -1.9939 0.0000
4 11 10 3.1662 0.0000
4 11 11 -0.9671 0.0000
4 12 4 -1.5093 0.0000
4 12 5 7.6990 0.0000
4 12 6 3.4876 0.0000
4 12 7 0.0372 0.0000
4 12 8 2.2525 0.0000
4 12 9 2.6025 0.0000
4 12 10 -0.9435 0.0000
4 12 11 0.9164 0.0000
4 12 12 1.1211 0.0000
4 13 5 0.9011 0.0000
4 13 6 0.1212 0.0000
4 13 7 -0.0473 0.0000
4 13 8 -0.2235 0.0000
4 13 9 -0.2102 0.0000
4 13 10 -0.2570 0.0000
4 13 11 1.4525 0.0000
4 13 12 -1.9212 0.0000
4 13 13 1.2927 0.0000
4 14 4 0.7656 0.0000
4 14 5 -0.9421 0.0000
4 14 6 -3.7856 0.0000
4 14 7 -3.1969 0.0000
4 14 8 0.2483 0.0000
4 14 9 0.3944 0.0000
4 14 10 -1.5331 0.0000
4 14 11 -0.1568 0.0000
4 14 12 0.1451 0.0000
4 14 13 -0.5540 0.0000
4 14 14 -0.6034 0.0000
4 15 5 1.6342 0.0000
4 15 6 -0.9682 0.0000
4 15 7 0.8000 0.0000
4 15 8 -1.0346 0.0000
4 15 9 -0.9738 0.0000
4 15 10 1.0262 0.0000
4 15 11 1.4844 0.0000
4 15 12 -0.2534 0.0000
4 15 13 1.0104 0.0000
4 15 14 1.4588 0.0000
4 15 15 -2.0261 0.0000
4 16 4 2.4852 0.0000
4 16 5 3.1857 0.0000
4 16 6 2.6435 0.0000
4 16 7 -1.7879 0.0000
4 16 8 2.4240 0.0000
4 16 9 -0.6077 0.0000
4 16 10 0.2009 0.0000
4 16 11 1.1009 0.0000
4 16 12 2.5912 0.0000
4 16 13 1.7182 0.0000
4 16 14 0.6522 0.0000
4 16 15 1.3508 0.0000
4 17 5 -0.5359 0.0000
4 17 6 -0.9529 0.0000
4 17 7 2.8518 0.0000
4 17 8 -0.7040 0.0000
4 17 9 -0.8090 0.0000
4 17 10 -0.8497 0.0000
4 17 11 2.4167 0.0000
4 17 12 -0.2696 0.0000
4 17 13 0.6892 0.0000
4 17 14 1.3857 0.0000
4 18 4 -1.1754 0.0000
4 18 5 0.1944 0.0000
4 18 6 -1.8049 0.0000
4 18 7 -1.4203 0.0000
4 18 8 1.2013 0.0000
4 18 9 0.3763 0.0000
4 18 10 0.4634 0.0000
4 18 11 -1.1180 0.0000
4 18 12 0.6337 0.0000
4 18 13 0.4171 0.0000
4 19 5 1.1134 0.0000
4 19 6 -2.0634 0.0000
4 19 7 0.5613 0.0000
4 19 8 1.0072 0.0000
4 19 9 -1.0973 0.0000
4 19 10 0.2521 0.0000
4 19 11 2.8466 0.0000
4 20 4 0.2423 0.0000
4 20 5 0.3517 0.0000
4 20 6 0.3450 0.0000
4 20 7 -2.7341 0.0000
4 20 8 2.1066 0.0000
4 20 9 0.6703 0.0000
4 20 10 0.3666 0.0000
4 21 5 -0.4288 0.0000
4 21 6 0.0473 0.0000
4 21 7 0.1642 0.0000
4 22 4 2.0729 0.0000
5 6 5 14.4086 0.0000
5 7 6 -11.8454 0.0000
5 8 5 16.6948 0.0000
5 8 6 -9.9189 0.0000
5 8 7 -9.2284 0.0000
5 9 6 1.6199 0.0000
5 9 7 8.2720 0.0000
5 9 8 6.5432 0.0000
5 10 5 14.5594 0.0000
5 10 6 0.2478 0.0000
5 10 7 -3.6789 0.0000
5 10 8 3.7372 0.0000
5 10 9 2.6327 0.0000
5 11 6 -1.7110 0.0000
5 11 7 1.2491 0.0000
5 11 8 -2.3416 0.0000
5 11 9 2.5641 0.0000
5 11 10 -0.5974 0.0000
5 12 5 1.8147 0.0000
5 12 6 -3.8302 0.0000
5 12 7 -3.3031 0.0000
5 12 8 3.6124 0.0000
5 12 9 0.7259 0.0000
5 12 10 -0.8889 0.0000
5 12 11 -2.2175 0.0000
5 13 6 -0.6663 0.0000
5 13 7 -2.5739 0.0000
5 13 8 -0.9691 0.0000
5 13 9 -0.1063 0.0000
5 13 10 0.5540 0.0000
5 13 11 -1.8734 0.0000
5 13 12 0.5749 0.0000
5 14 5 5.8218 0.0000
5 14 6 1.0977 0.0000
5 14 7 -1.8799 0.0000
5 14 8 2.2284 0.0000
5 14 9 -0.0854 0.0000
5 14 10 0.9340 0.0000
5 14 11 0.9860 0.0000
5 14 12 1.1559 0.0000
5 14 13 2.2212 0.0000
5 15 6 -0.7859 0.0000
5 15 7 4.3214 0.0000
5 15 8 2.0410 0.0000
5 15 9 1.4120 0.0000
5 15 10 0.0857 0.0000
5 15 11 3.8999 0.0000
5 15 12 -0.9797 0.0000
5 15 13 0.8903 0.0000
5 15 14 -0.0583 0.0000
5 16 5 1.0495 0.0000
5 16 6 -1.3412 0.0000
5 16 7 -0.7881 0.0000
5 16 8 0.5015 0.0000
5 16 9 1.9038 0.0000
5 16 10 -0.2714 0.0000
5 16 11 0.1667 0.0000
5 16 12 0.9324 0.0000
5 16 13 0.0227 0.0000
5 16 14 0.5315 0.0000
5 16 15 0.7170 0.0000
5 17 6 -0.5910 0.0000
5 17 7 0.1164 0.0000
5 17 8 -0.5528 0.0000
5 17 9 -2.6498 0.0000
5 17 10 0.8977 0.0000
5 17 11 1.3743 0.0000
5 17 12 -0.4751 0.0000
5 17 13 -0.7166 0.0000
5 17 14 2.3705 0.0000
5 18 5 1.3807 0.0000
5 18 6 1.5009 0.0000
5 18 7 -2.3892 0.0000
5 18 8 1.5789 0.0000
5 18 9 -0.4525 0.0000
5 18 10 -0.6055 0.0000
5 18 11 0.4763 0.0000
5 18 12 -0.9318 0.0000
5 18 13 -0.1084 0.0000
5 19 6 -0.9486 0.0000
5 19 7 1.7622 0.0000
5 19 8 1.2481 0.0000
5 19 9 -0.9501 0.0000
5 19 10 0.3147 0.0000
5 19 11 -2.6561 0.0000
5 20 5 0.9140 0.0000
5 20 6 -0.9974 0.0000
5 20 7 0.8595 0.0000
5 20 8 -0.2451 0.0000
5 20 9 -1.5421 0.0000
5 21 6 -1.5748 0.0000
5 21 7 -2.7292 0.0000
6 6 6 1.7227 0.0000
6 7 7 3.6457 0.0000
6 8 6 2.5853 0.0000
6 8 7 -6.7712 0.0000
6 8 8 1.2973 0.0000
6 9 7 2.8267 0.0000
6 9 8 -4.7345 0.0000
6 9 9 -0.4478 0.0000
6 10 6 -2.0964 0.0000
6 10 7 -1.6684 0.0000
6 10 8 -1.2687 0.0000
6 10 9 2.6999 0.0000
6 10 10 -1.0761 0.0000
6 11 7 -0.2698 0.0000
6 11 8 1.8052 0.0000
6 11 9 0.7750 0.0000
6 11 10 2.0503 0.0000
6 11 11 -2.7022 0.0000
6 12 6 3.1907 0.0000
6 12 7 -0.5317 0.0000
6 12 8 0.9877 0.0000
6 12 9 0.2072 0.0000
6 12 10 0.3315 0.0000
6 12 11 -0.2607 0.0000
6 12 12 2.2007 0.0000
6 13 7 -0.8388 0.0000
6 13 8 -0.8362 0.0000
6 13 9 0.3250 0.0000
6 13 10 0.4058 0.0000
6 13 11 -0.3289 0.0000
6 13 12 0.4836 0.0000
6 13 13 1.6331 0.0000
6 14 6 -3.2609 0.0000
6 14 7 -1.2999 0.0000
6 14 8 -0.6102 0.0000
6 14 9 0.8497 0.0000
6 14 10 -0.7209 0.0000
6 14 11 0.3474 0.0000
6 14 12 0.9201 0.0000
6 14 13 0.8482 0.0000
6 14 14 -0.3963 0.0000
6 15 7 -0.0155 0.0000
6 15 8 1.7404 0.0000
6 15 9 -0.0699 0.0000
6 15 10 1.4318 0.0000
6 15 11 -0.1306 0.0000
6 15 12 0.3331 0.0000
6 15 13 0.9891 0.0000
6 15 14 1.7813 0.0000
6 15 15 -0.9865 0.0000
6 16 6 3.3489 0.0000
6 16 7 1.1247 0.0000
6 16 8 0.3661 0.0000
6 16 9 0.4721 0.0000
6 16 10 0.6786 0.0000
6 16 11 -0.2894 0.0000
6 16 12 -0.1270 0.0000
6 16 13 0.8349 0.0000
6 16 14 -0.2886 0.0000
6 16 15 1.3064 0.0000
6 17 7 1.0046 0.0000
6 17 8 -0.5664 0.0000
6 17 9 0.6333 0.0000
6 17 10 -0.3403 0.0000
6 17 11 -1.9711 0.0000
6 17 12 -1.0168 0.0000
6 17 13 -0.5060 0.0000
6 18 6 -1.8662 0.0000
6 18 7 1.3470 0.0000
6 18 8 -2.0747 0.0000
6 18 9 0.0166 0.0000
6 18 10 -0.7591 0.0000
6 18 11 -0.7786 0.0000
6 18 12 0.5362 0.0000
6 19 7 -0.3789 0.0000
6 19 8 -0.6995 0.0000
6 19 9 0.1700 0.0000
6 19 10 -0.0077 0.0000
6 19 11 0.5848 0.0000
6 20 6 1.1735 0.0000
6 20 7 -0.2582 0.0000
6 20 8 0.3294 0.0000
6 20 9 0.8672 0.0000
7 8 7 2.3118 0.0000
7 9 8 -1.0723 0.0000
7 10 7 -4.4203 0.0000
7 10 8 -2.8449 0.0000
7 10 9 -1.5589 0.0000
7 11 8 -1.7406 0.0000
7 11 9 0.1578 0.0000
7 11 10 0.2652 0.0000
7 12 7 2.6319 0.0000
7 12 8 -1.2280 0.0000
7 12 9 1.3352 0.0000
7 12 10 -0.4638 0.0000
7 12 11 1.2596 0.0000
7 13 8 -0.6459 0.0000
7 13 9 1.7120 0.0000
7 13 10 -2.0166 0.0000
7 13 11 0.2777 0.0000
7 13 12 1.4794 0.0000
7 14 7 0.6389 0.0000
7 14 8 -1.7252 0.0000
7 14 9 -1.3797 0.0000
7 14 10 0.4180 0.0000
7 14 11 -1.8357 0.0000
7 14 12 -0.3625 0.0000
7 14 13 -0.0665 0.0000
7 15 8 0.8007 0.0000
7 15 9 -0.6704 0.0000
7 15 10 -0.6180 0.0000
7 15 11 -2.4451 0.0000
7 15 12 0.7348 0.0000
7 15 13 0.3781 0.0000
7 15 14 0.1163 0.0000
7 16 7 -0.1675 0.0000
7 16 8 0.7620 0.0000
7 16 9 2.9131 0.0000
7 16 10 0.1611 0.0000
7 16 11 0.0438 0.0000
7 16 12 -0.9403 0.0000
7 16 13 -0.4651 0.0000
7 16 14 2.6163 0.0000
7 17 8 -0.8804 0.0000
7 17 9 -0.0416 0.0000
7 17 10 1.8012 0.0000
7 17 11 0.1913 0.0000
7 17 12 0.8097 0.0000
7 17 13 -0.3475 0.0000
7 18 7 -2.1822 0.0000
7 18 8 -0.7966 0.0000
7 18 9 0.9124 0.0000
7 18 10 -1.3651 0.0000
7 18 11 -1.1840 0.0000
7 18 12 0.1811 0.0000
7 19 8 -0.0293 0.0000
7 19 9 -0.8390 0.0000
7 19 10 -1.1041 0.0000
7 20 7 2.0179 0.0000
7 20 8 -0.6049 0.0000
8 8 8 -4.8817 0.0000
8 9 9 0.5090 0.0000
8 10 8 -1.0991 0.0000
8 10 9 0.7885 0.0000
8 10 10 1.6517 0.0000
8 11 9 0.3718 0.0000
8 11 10 -1.5984 0.0000
8 11 11 -0.1206 0.0000
8 12 8 -2.3453 0.0000
8 12 9 -1.9648 0.0000
8 12 10 -0.7504 0.0000
8 12 11 -0.3599 0.0000
8 12 12 1.1893 0.0000
8 13 9 1.7694 0.0000
8 13 10 -1.1194 0.0000
8 13 11 -0.3441 0.0000
8 13 12 0.0848 0.0000
8 13 13 2.0270 0.0000
8 14 8 0.2713 0.0000
8 14 9 1.7560 0.0000
8 14 10 -1.1352 0.0000
8 14 11 1.1141 0.0000
8 14 12 -0.5830 0.0000
8 14 13 -0.3268 0.0000
8 14 14 3.1981 0.0000
8 15 9 0.5080 0.0000
8 15 10 1.1617 0.0000
8 15 11 -0.4476 0.0000
8 15 12 -0.4032 0.0000
8 15 13 1.1537 0.0000
8 15 14 0.9678 0.0000
8 15 15 -0.6899 0.0000
8 16 8 0.4082 0.0000
8 16 9 -0.1267 0.0000
8 16 10 1.2382 0.0000
8 16 11 -0.0036 0.0000
8 16 12 2.3007 0.0000
8 16 13 -0.6483 0.0000
8 16 14 -1.1049 0.0000
8 17 9 -0.7557 0.0000
8 17 10 0.6779 0.0000
8 17 11 1.1668 0.0000
8 17 12 -1.1090 0.0000
8 18 8 1.5379 0.0000
8 18 9 -1.7885 0.0000
8 18 10 -1.9003 0.0000
8 18 11 -0.3834 0.0000
8 19 9 0.0635 0.0000
9 10 9 -0.4376 0.0000
9 11 10 -2.0079 0.0000
9 12 9 -0.8613 0.0000
9 12 10 1.3903 0.0000
9 12 11 1.6922 0.0000
9 13 10 -0.9277 0.0000
9 13 11 -3.5752 0.0000
9 13 12 1.1893 0.0000
9 14 9 -3.6273 0.0000
9 14 10 1.8364 0.0000
9 14 11 -0.3436 0.0000
9 14 12 0.6264 0.0000
9 14 13 2.2900 0.0000
9 15 10 -0.4945 0.0000
9 15 11 3.5831 0.0000
9 15 12 0.6629 0.0000
9 15 13 2.5713 0.0000
9 15 14 2.3177 0.0000
9 16 9 -0.6907 0.0000
9 16 10 1.6231 0.0000
9 16 11 2.1657 0.0000
9 16 12 0.0696 0.0000
9 16 13 -0.8327 0.0000
9 17 10 -1.7526 0.0000
9 17 11 1.5347 0.0000
9 17 12 0.7251 0.0000
9 18 9 -3.1519 0.0000
9 18 10 0.0108 0.0000
10 10 10 -1.0038 0.0000
10 11 11 -2.3470 0.0000
10 12 10 -0.8173 0.0000
10 12 11 -0.9127 0.0000
10 12 12 1.0043 0.0000
10 13 11 -0.7994 0.0000
10 13 12 -0.1695 0.0000
10 13 13 0.7879 0.0000
10 14 10 -0.4953 0.0000
10 14 11 1.7498 0.0000
10 14 12 -0.2521 0.0000
10 14 13 0.4771 0.0000
10 14 14 0.3448 0.0000
10 15 11 0.2114 0.0000
10 15 12 1.8572 0.0000
10 15 13 0.6386 0.0000
10 16 10 -1.8407 0.0000
10 16 11 2.6762 0.0000
10 16 12 0.0372 0.0000
10 17 11 -1.9544 0.0000
11 12 11 1.6836 0.0000
11 13 12 0.2667 0.0000
11 14 11 -0.3977 0.0000
11 14 12 0.3790 0.0000
11 14 13 -1.2820 0.0000
11 15 12 -0.2348 0.0000
11 15 13 -1.9015 0.0000
11 16 11 -2.4199 0.0000
12 12 12 2.0625 0.0000
12 13 13 0.4324 0.0000
12 14 12 0.3544 0.0000
12 14 13 -0.5549 0.0000
;
_shelx_SHELXL_version_number     2014/7

_iucr_refine_instructions_details 
;

    2022032902_0m_b.res created by SHELXL-2014/7

TITL 2022032902_0m_b_a.res in Pm-3n
REM Old TITL 2022032902_0m_b in Pm-3n #223
REM SHELXT solution in Pm-3n
REM R1 0.230, Rweak 0.008, Alpha 0.038, Orientation as input
REM Formula found by SHELXT: C64 Cu3 F6 N36 Si3
CELL 0.71073 17.5267 17.5267 17.5267 90 90 90
ZERR 1 0.0003 0.0003 0.0003 0 0 0
LATT 1
SYMM -X,-Y,+Z
SYMM -X,+Y,-Z
SYMM +X,-Y,-Z
SYMM +Z,+X,+Y
SYMM +Z,-X,-Y
SYMM -Z,-X,+Y
SYMM -Z,+X,-Y
SYMM +Y,+Z,+X
SYMM -Y,+Z,-X
SYMM +Y,-Z,-X
SYMM -Y,-Z,+X
SYMM 0.5+Y,0.5+X,0.5-Z
SYMM 0.5-Y,0.5-X,0.5-Z
SYMM 0.5+Y,0.5-X,0.5+Z
SYMM 0.5-Y,0.5+X,0.5+Z
SYMM 0.5+X,0.5+Z,0.5-Y
SYMM 0.5-X,0.5+Z,0.5+Y
SYMM 0.5-X,0.5-Z,0.5-Y
SYMM 0.5+X,0.5-Z,0.5+Y
SYMM 0.5+Z,0.5+Y,0.5-X
SYMM 0.5+Z,0.5-Y,0.5+X
SYMM 0.5-Z,0.5+Y,0.5+X
SYMM 0.5-Z,0.5-Y,0.5-X
SFAC C H Cu F N Si
UNIT 120 96 6 36 32 6
EADP F2A F2B
 
L.S. 99
PLAN  10
TEMP 0
BOND $H
list 4
fmap 2
acta 52
MORE -1
CONF
ABIN
REM <olex2.extras>
REM <HklSrc "%.\\2022032902_0m_b.hkl">
REM </olex2.extras>
 
WGHT    0.099000    6.876000
FVAR       0.29252   0.44946
CU1   3    1.000000    0.250000    0.500000    10.12500    0.01760    0.05941 =
         0.01760    0.00000    0.00000    0.00000
SI1   6    1.000000    0.500000    0.500000    10.12500    0.02595    0.02497 =
         0.02843    0.00000    0.00000    0.00000
F1    4    1.000000    0.402582    0.500000    10.25000    0.03760    0.02442 =
         0.04514    0.00000    0.00000    0.00000
N1    5    0.918935    0.250000    0.418935    10.50000    0.02538    0.04263 =
         0.02538    0.00401   -0.00428   -0.00401
C3    1    0.806943    0.250000    0.306943    10.50000    0.02950    0.03060 =
         0.02950    0.01028   -0.00967   -0.01028
N2    5    0.750000    0.250000    0.250000    10.16667    0.03321    0.03321 =
         0.03321    0.01565   -0.01565   -0.01565
C1    1    0.893178    0.185093    0.388852    11.00000    0.05338    0.03607 =
         0.05049    0.00268   -0.02565    0.00549
AFIX  43
H1    2    0.913914    0.139351    0.405977    11.00000   -1.20000
AFIX   0
C2    1    0.837484    0.182483    0.333775    11.00000    0.05447    0.02783 =
         0.05773    0.00331   -0.02816   -0.00538
AFIX  43
H2    2    0.820572    0.135900    0.314811    11.00000   -1.20000
AFIX   0
PART 2
F2B   4    0.915473    0.500000    0.454389   -20.50000    0.07135    0.04767 =
         0.10750    0.00000   -0.05644    0.00000
PART 0
PART 1
F2A   4    0.959388    0.500000    0.414598    20.50000    0.07135    0.04767 =
         0.10750    0.00000   -0.05644    0.00000
HKLF 4
 
REM  2022032902_0m_b_a.res in Pm-3n
REM R1 =  0.0529 for     904 Fo > 4sig(Fo)  and  0.0621 for all    1141 data
REM     49 parameters refined using      0 restraints
 
END  
     
WGHT      0.0990      6.8557 

REM Highest difference peak  1.055,  deepest hole -0.581,  1-sigma level  0.082
Q1    1   1.0000  0.5000  0.4113  10.25000  0.05    1.06
Q2    1   0.9147  0.5000  0.5000  10.25000  0.05    0.96
Q3    1   0.9301  0.5000  0.4187  10.50000  0.05    0.61
Q4    1   0.8813  0.1077  0.5000  10.50000  0.05    0.33
Q5    1   0.9590  0.5000  0.3383  10.50000  0.05    0.32
Q6    1   1.0000  0.1926  0.3672  10.50000  0.05    0.30
Q7    1   0.7878  0.2295  0.1964  11.00000  0.05    0.25
Q8    1   0.7889  0.2051  0.2206  11.00000  0.05    0.24
Q9    1   1.0000  0.3421  0.5000  10.25000  0.05    0.22
Q10   1   0.8554  0.1214  0.4445  11.00000  0.05    0.20

  REM The information below was added by Olex2.
  REM
  REM R1 = 0.0529 for 904 Fo > 4sig(Fo) and 0.0621 for all 20244 data
  REM n/a parameters refined using n/a restraints
  REM Highest difference peak 1.06, deepest hole -0.58
  REM Mean Shift 0, Max Shift 0.000.
  
  REM +++ Tabular Listing of Refinement Information +++
  REM R1_all = 0.0621
  REM R1_gt = 0.0529
  REM wR_ref = 0.1875
  REM GOOF = 1.131
  REM Shift_max = 0.000
  REM Shift_mean = 0
  REM Reflections_all = 20244
  REM Reflections_gt = 904
  REM Parameters = n/a
  REM Hole = -0.58
  REM Peak = 1.06
  REM Flack = n/a
  
  
;
_olex2_submission_special_instructions 'No special instructions were received'
####################################################################### 
# 
# This file contains crystal structure data downloaded from the 
# Cambridge Structural Database (CSD) hosted by the Cambridge 
# Crystallographic Data Centre (CCDC).
# 
# Full information about CCDC data access policies and citation 
# guidelines are available at http://www.ccdc.cam.ac.uk/access/V1 
# 
# Audit and citation data items may have been added by the CCDC. 
# Please retain this information to preserve the provenance of 
# this file and to allow appropriate attribution of the data. 
# 
#######################################################################

data_20220627jyj_sif6_c3h6_0m_sq
_database_code_depnum_ccdc_archive 'CCDC 2190372'
loop_
_audit_author_name
_audit_author_address
'LIngyao Wang'
;Zhejiang Normal University
China
;
_audit_update_record             
;
2022-07-14 deposited with the CCDC.	2022-12-08 downloaded from the CCDC.
;
_audit_creation_date             2022-06-27
_audit_creation_method           
;
Olex2 1.2
(compiled 2016.08.25 svn.r3337 for OlexSys, GUI svn.r5221)
;
_chemical_name_common            ?
_chemical_name_systematic        ?
_chemical_formula_moiety         
'0.17(C120 H96 Cu6 N32), 2(F3 Si0.5), 4(C2.25 H4.5)'
_chemical_formula_sum            'C29 H34 Cu F6 N5.33 Si'
_chemical_formula_weight         662.91
_chemical_melting_point          ?
loop_
_atom_type_symbol
_atom_type_description
_atom_type_scat_dispersion_real
_atom_type_scat_dispersion_imag
_atom_type_scat_source
C C 0.0033 0.0016 'International Tables Vol C Tables 4.2.6.8 and 6.1.1.4'
H H 0.0000 0.0000 'International Tables Vol C Tables 4.2.6.8 and 6.1.1.4'
Cu Cu 0.3201 1.2651 'International Tables Vol C Tables 4.2.6.8 and 6.1.1.4'
F F 0.0171 0.0103 'International Tables Vol C Tables 4.2.6.8 and 6.1.1.4'
N N 0.0061 0.0033 'International Tables Vol C Tables 4.2.6.8 and 6.1.1.4'
Si Si 0.0817 0.0704 'International Tables Vol C Tables 4.2.6.8 and 6.1.1.4'

_shelx_space_group_comment       
;
The symmetry employed for this shelxl refinement is uniquely defined
by the following loop, which should always be used as a source of
symmetry information in preference to the above space-group names.
They are only intended as comments.
;
_space_group_crystal_system      cubic
_space_group_IT_number           223
_space_group_name_H-M_alt        'P m -3 n'
_space_group_name_Hall           '-P 4n 2 3'
loop_
_space_group_symop_operation_xyz
'x, y, z'
'-x, -y, z'
'-x, y, -z'
'x, -y, -z'
'z, x, y'
'z, -x, -y'
'-z, -x, y'
'-z, x, -y'
'y, z, x'
'-y, z, -x'
'y, -z, -x'
'-y, -z, x'
'y+1/2, x+1/2, -z+1/2'
'-y+1/2, -x+1/2, -z+1/2'
'y+1/2, -x+1/2, z+1/2'
'-y+1/2, x+1/2, z+1/2'
'x+1/2, z+1/2, -y+1/2'
'-x+1/2, z+1/2, y+1/2'
'-x+1/2, -z+1/2, -y+1/2'
'x+1/2, -z+1/2, y+1/2'
'z+1/2, y+1/2, -x+1/2'
'z+1/2, -y+1/2, x+1/2'
'-z+1/2, y+1/2, x+1/2'
'-z+1/2, -y+1/2, -x+1/2'
'-x, -y, -z'
'x, y, -z'
'x, -y, z'
'-x, y, z'
'-z, -x, -y'
'-z, x, y'
'z, x, -y'
'z, -x, y'
'-y, -z, -x'
'y, -z, x'
'-y, z, x'
'y, z, -x'
'-y-1/2, -x-1/2, z-1/2'
'y-1/2, x-1/2, z-1/2'
'-y-1/2, x-1/2, -z-1/2'
'y-1/2, -x-1/2, -z-1/2'
'-x-1/2, -z-1/2, y-1/2'
'x-1/2, -z-1/2, -y-1/2'
'x-1/2, z-1/2, y-1/2'
'-x-1/2, z-1/2, -y-1/2'
'-z-1/2, -y-1/2, x-1/2'
'-z-1/2, y-1/2, -x-1/2'
'z-1/2, -y-1/2, -x-1/2'
'z-1/2, y-1/2, x-1/2'

_cell_length_a                   17.4998(5)
_cell_length_b                   17.4998(5)
_cell_length_c                   17.4998(5)
_cell_angle_alpha                90
_cell_angle_beta                 90
_cell_angle_gamma                90
_cell_volume                     5359.2(5)
_cell_formula_units_Z            6
_cell_measurement_reflns_used    2753
_cell_measurement_temperature    101(2)
_cell_measurement_theta_max      27.01
_cell_measurement_theta_min      2.60
_shelx_estimated_absorpt_T_max   0.908
_shelx_estimated_absorpt_T_min   0.817
_exptl_absorpt_coefficient_mu    0.701
_exptl_absorpt_correction_T_max  0.7456
_exptl_absorpt_correction_T_min  0.6790
_exptl_absorpt_correction_type   none
_exptl_absorpt_process_details   
;
SADABS-2016/2 (Bruker,2016/2) was used for absorption correction.
wR2(int) was 0.0902 before and 0.0777 after correction.
The Ratio of minimum to maximum transmission is 0.9107.
The \l/2 correction factor is Not present.
;
_exptl_absorpt_special_details   ?
_exptl_crystal_colour            violet
_exptl_crystal_colour_primary    violet
_exptl_crystal_density_diffrn    1.232
_exptl_crystal_density_meas      ?
_exptl_crystal_density_method    ?
_exptl_crystal_description       BLOCK
_exptl_crystal_F_000             2054
_exptl_crystal_size_max          0.3
_exptl_crystal_size_mid          0.29
_exptl_crystal_size_min          0.14
_exptl_transmission_factor_max   ?
_exptl_transmission_factor_min   ?
_diffrn_reflns_av_R_equivalents  0.0969
_diffrn_reflns_av_unetI/netI     0.0324
_diffrn_reflns_Laue_measured_fraction_full 0.998
_diffrn_reflns_Laue_measured_fraction_max 0.998
_diffrn_reflns_limit_h_max       21
_diffrn_reflns_limit_h_min       -22
_diffrn_reflns_limit_k_max       19
_diffrn_reflns_limit_k_min       -21
_diffrn_reflns_limit_l_max       20
_diffrn_reflns_limit_l_min       -13
_diffrn_reflns_number            18442
_diffrn_reflns_point_group_measured_fraction_full 0.998
_diffrn_reflns_point_group_measured_fraction_max 0.998
_diffrn_reflns_theta_full        26.000
_diffrn_reflns_theta_max         27.470
_diffrn_reflns_theta_min         2.603
_diffrn_ambient_temperature      101.0
_diffrn_detector_area_resol_mean ?
_diffrn_measured_fraction_theta_full 0.998
_diffrn_measured_fraction_theta_max 0.998
_diffrn_measurement_device_type  'Bruker APEX-II CCD'
_diffrn_measurement_method       '\f and \w scans'
_diffrn_radiation_type           MoK\a
_diffrn_radiation_wavelength     0.71073
_diffrn_source                   ?
_diffrn_standards_number         0
_reflns_Friedel_coverage         0.000
_reflns_Friedel_fraction_full    .
_reflns_Friedel_fraction_max     .
_reflns_number_gt                916
_reflns_number_total             1135
_reflns_special_details          
;
 Reflections were merged by SHELXL according to the crystal
 class for the calculation of statistics and refinement.
 
 Structure factors included contributions from the .fab file.
 
 _reflns_Friedel_fraction is defined as the number of unique
 Friedel pairs measured divided by the number that would be
 possible theoretically, ignoring centric projections and
 systematic absences.
;
_reflns_threshold_expression     'I > 2\s(I)'
_computing_cell_refinement       'SAINT V8.38A (?, 2016)'
_computing_data_collection       ?
_computing_data_reduction        'SAINT V8.38A (?, 2016)'
_computing_molecular_graphics    'Olex2 (Dolomanov et al., 2009)'
_computing_publication_material  'Olex2 (Dolomanov et al., 2009)'
_computing_structure_refinement  'ShelXL (Sheldrick, 2015)'
_computing_structure_solution    ?
_refine_diff_density_max         2.003
_refine_diff_density_min         -1.966
_refine_diff_density_rms         0.217
_refine_ls_extinction_coef       .
_refine_ls_extinction_method     none
_refine_ls_goodness_of_fit_ref   1.106
_refine_ls_hydrogen_treatment    constr
_refine_ls_matrix_type           full
_refine_ls_number_parameters     78
_refine_ls_number_reflns         1135
_refine_ls_number_restraints     480
_refine_ls_R_factor_all          0.1082
_refine_ls_R_factor_gt           0.0926
_refine_ls_restrained_S_all      0.992
_refine_ls_shift/su_max          0.000
_refine_ls_shift/su_mean         0.000
_refine_ls_structure_factor_coef Fsqd
_refine_ls_weighting_details     
'w=1/[\s^2^(Fo^2^)+(0.1940P)^2^+35.7330P] where P=(Fo^2^+2Fc^2^)/3'
_refine_ls_weighting_scheme      calc
_refine_ls_wR_factor_gt          0.2925
_refine_ls_wR_factor_ref         0.3134
_refine_special_details          ?
_olex2_refinement_description    
;
1. Fixed Uiso
 At 1.2 times of:
  All C(H) groups, All C(H,H,H,H) groups
 At 1.5 times of:
  All C(H,H,H) groups
2. Restrained distances
 C5-C4
 1.5 with sigma of 0.02
 C7-C8
 1.5 with sigma of 0.02
 C7-C6
 1.32 with sigma of 0.02
 C5-C6
 1.32 with sigma of 0.02
 C4-C8
 2 with sigma of 0.04
 C4-C6
 2.6 with sigma of 0.04
3. Uiso/Uaniso restraints and constraints
All non-hydrogen atoms have similar U: within 8A with sigma of 0.02 and sigma
for terminal atoms of 0.04
Uanis(F4) = Uanis(F3)
4. Others
 Fixed Sof: F4(0.25) F3(0.25) C6(0.375) H6BC(0.1875) H6BD(0.1875) H6AA(0.1875)
 H6AB(0.1875) C7(0.1875) H7(0.1875) C8(0.1875) H8A(0.1875) H8B(0.1875)
 H8C(0.1875) C4(0.1875) H4A(0.1875) H4B(0.1875) H4C(0.1875) C5(0.1875)
 H5(0.1875)
5.a Riding coordinates:
 C6(H6BC,H6BD), C6(H6AA,H6AB), C7(H7), C8(H8A,H8B,H8C), C4(H4A,H4B,H4C), C5(H5)
5.b Aromatic/amide H refined with riding coordinates:
 C1(H1), C2(H2)
;
_atom_sites_solution_hydrogens   mixed
_atom_sites_solution_primary     ?
_atom_sites_solution_secondary   ?
loop_
_atom_site_label
_atom_site_type_symbol
_atom_site_fract_x
_atom_site_fract_y
_atom_site_fract_z
_atom_site_U_iso_or_equiv
_atom_site_adp_type
_atom_site_occupancy
_atom_site_site_symmetry_order
_atom_site_calc_flag
_atom_site_refinement_flags_posn
_atom_site_refinement_flags_adp
_atom_site_refinement_flags_occupancy
_atom_site_disorder_assembly
_atom_site_disorder_group
Cu1 Cu 0.2500 0.0000 0.5000 0.0147(6) Uani 1 8 d S TU P . .
Si1 Si 0.5000 0.0000 0.5000 0.0112(8) Uani 1 8 d S TU P . .
F2 F 0.4025(3) 0.0000 0.5000 0.0155(12) Uani 1 4 d S TU P A .
F4 F 0.5000 -0.0772(9) 0.4429(9) 0.026(2) Uani 0.5 2 d S TU P A 2
N2 N 0.2500 0.0806(2) 0.5806(2) 0.0158(12) Uani 1 2 d S TU P . .
N1 N 0.2500 0.2500 0.7500 0.0153(19) Uani 1 6 d S TU P . .
C3 C 0.2500 0.1931(3) 0.6931(3) 0.0155(13) Uani 1 2 d S TU P . .
C1 C 0.3162(3) 0.1090(3) 0.6081(3) 0.0217(11) Uani 1 1 d . U . . .
H1 H 0.3631 0.0900 0.5884 0.026 Uiso 1 1 calc R . . . .
C2 C 0.3181(3) 0.1651(3) 0.6641(3) 0.0215(11) Uani 1 1 d . U . . .
H2 H 0.3656 0.1840 0.6823 0.026 Uiso 1 1 calc R . . . .
F3 F 0.5000 -0.0577(9) 0.4226(9) 0.026(2) Uani 0.5 2 d S TU P A 1
C6 C 0.5000 -0.1069(5) 0.2825(5) 0.0168(16) Uani 0.75 2 d DS TU P . .
H6BC H 0.5000 -0.1275 0.3283 0.020 Uiso 0.375 2 d RS T P B 2
H6BD H 0.5000 -0.0568 0.2774 0.020 Uiso 0.375 2 d RS T P B 2
H6AA H 0.5000 -0.0731 0.2452 0.020 Uiso 0.375 2 d RS T P C 1
H6AB H 0.5000 -0.0915 0.3304 0.020 Uiso 0.375 2 d RS T P C 1
C7 C 0.5000 -0.1523(16) 0.2207(15) 0.056(4) Uani 0.375 2 d DS TU P D 2
H7 H 0.5000 -0.1187 0.1781 0.067 Uiso 0.375 2 d RS T P D 2
C8 C 0.5000 -0.2329(15) 0.1914(17) 0.058(5) Uani 0.375 2 d DS TU P D 2
H8A H 0.5457 -0.2591 0.2103 0.087 Uiso 0.1875 1 d R . . D 2
H8B H 0.4543 -0.2591 0.2103 0.087 Uiso 0.1875 1 d R . . D 2
H8C H 0.5000 -0.2334 0.1354 0.087 Uiso 0.375 2 d RS T P D 2
C4 C 0.5000 -0.2593(14) 0.3033(19) 0.066(6) Uani 0.375 2 d DS TU P D 1
H4A H 0.5457 -0.2648 0.3351 0.099 Uiso 0.1875 1 d R . . D 1
H4B H 0.4543 -0.2648 0.3351 0.099 Uiso 0.1875 1 d R . . D 1
H4C H 0.5000 -0.2988 0.2636 0.099 Uiso 0.375 2 d RS T P D 1
C5 C 0.5000 -0.1804(10) 0.2697(18) 0.054(4) Uani 0.375 2 d DS TU P D 1
H5 H 0.5000 -0.1854 0.2157 0.064 Uiso 0.375 2 d RS T P D 1

loop_
_atom_site_aniso_label
_atom_site_aniso_U_11
_atom_site_aniso_U_22
_atom_site_aniso_U_33
_atom_site_aniso_U_23
_atom_site_aniso_U_13
_atom_site_aniso_U_12
Cu1 0.0270(10) 0.0085(7) 0.0085(7) 0.000 0.000 0.000
Si1 0.0109(16) 0.0137(16) 0.0089(16) 0.000 0.000 0.000
F2 0.014(3) 0.018(3) 0.014(3) 0.000 0.000 0.000
F4 0.017(2) 0.033(6) 0.027(6) -0.017(4) 0.000 0.000
N2 0.022(3) 0.0125(15) 0.0125(15) -0.0012(19) -0.0006(15) 0.0006(15)
N1 0.0153(19) 0.0153(19) 0.0153(19) -0.008(2) -0.008(2) 0.008(2)
C3 0.019(3) 0.0139(18) 0.0139(18) -0.003(2) -0.0049(17) 0.0049(17)
C1 0.019(2) 0.027(3) 0.019(2) -0.0114(19) 0.0002(19) 0.0031(19)
C2 0.016(2) 0.023(2) 0.025(2) -0.0101(19) -0.0050(19) 0.0031(18)
F3 0.017(2) 0.033(6) 0.027(6) -0.017(4) 0.000 0.000
C6 0.015(4) 0.028(4) 0.007(3) 0.003(3) 0.000 0.000
C7 0.056(8) 0.058(8) 0.054(8) 0.006(8) 0.000 0.000
C8 0.056(9) 0.066(9) 0.052(9) 0.003(8) 0.000 0.000
C4 0.048(11) 0.083(12) 0.068(12) 0.004(11) 0.000 0.000
C5 0.051(8) 0.059(8) 0.050(8) 0.004(8) 0.000 0.000

_geom_special_details            
;
 All esds (except the esd in the dihedral angle between two l.s. planes)
 are estimated using the full covariance matrix.  The cell esds are taken
 into account individually in the estimation of esds in distances, angles
 and torsion angles; correlations between esds in cell parameters are only
 used when they are defined by crystal symmetry.  An approximate (isotropic)
 treatment of cell esds is used for estimating esds involving l.s. planes.
;
loop_
_geom_bond_atom_site_label_1
_geom_bond_atom_site_label_2
_geom_bond_distance
_geom_bond_site_symmetry_2
_geom_bond_publ_flag
Cu1 N2 1.994(6) 4_556 ?
Cu1 N2 1.994(6) 26_556 ?
Cu1 N2 1.994(6) 27 ?
Cu1 N2 1.994(6) . ?
Si1 F2 1.706(6) . ?
Si1 F2 1.706(6) 25_656 ?
Si1 F4 1.680(19) 2_655 ?
Si1 F4 1.680(19) 25_656 ?
Si1 F4 1.680(19) . ?
Si1 F4 1.680(19) 26_556 ?
Si1 F3 1.689(18) 2_655 ?
Si1 F3 1.689(18) 25_656 ?
Si1 F3 1.689(18) . ?
Si1 F3 1.689(18) 26_556 ?
N2 C1 1.349(6) 18_545 ?
N2 C1 1.349(6) . ?
N1 C3 1.407(6) . ?
N1 C3 1.407(6) 11_566 ?
N1 C3 1.407(6) 8_656 ?
C3 C2 1.386(6) 18_545 ?
C3 C2 1.386(6) . ?
C1 H1 0.9500 . ?
C1 C2 1.388(7) . ?
C2 H2 0.9500 . ?
C6 H6BC 0.8800 . ?
C6 H6BD 0.8801 . ?
C6 H6AA 0.8800 . ?
C6 H6AB 0.8801 . ?
C6 C7 1.342(18) 28_655 ?
C6 C7 1.342(18) . ?
C6 C5 1.307(17) . ?
C7 C7 0.00(5) 28_655 ?
C7 H7 0.9497 . ?
C7 C8 1.500(19) . ?
C7 C8 1.500(19) 28_655 ?
C8 C7 1.500(19) 28_655 ?
C8 C8 0.00(7) 28_655 ?
C8 H8A 0.9799 . ?
C8 H8B 0.9799 . ?
C8 H8C 0.9802 . ?
C4 H4A 0.9799 . ?
C4 H4B 0.9799 . ?
C4 H4C 0.9799 . ?
C4 C5 1.500(18) . ?
C5 H5 0.9503 . ?

loop_
_geom_angle_atom_site_label_1
_geom_angle_atom_site_label_2
_geom_angle_atom_site_label_3
_geom_angle
_geom_angle_site_symmetry_1
_geom_angle_site_symmetry_3
_geom_angle_publ_flag
N2 Cu1 N2 90.000(1) 4_556 27 ?
N2 Cu1 N2 90.0 27 . ?
N2 Cu1 N2 180.00(16) 4_556 . ?
N2 Cu1 N2 90.0 4_556 26_556 ?
N2 Cu1 N2 180.0 27 26_556 ?
N2 Cu1 N2 90.000(1) 26_556 . ?
F2 Si1 F2 180.0 . 25_656 ?
F4 Si1 F2 90.000(1) 2_655 . ?
F4 Si1 F2 90.000(1) 26_556 25_656 ?
F4 Si1 F2 90.000(2) . 25_656 ?
F4 Si1 F2 90.000(2) 25_656 25_656 ?
F4 Si1 F2 90.000(1) 26_556 . ?
F4 Si1 F2 90.000(1) 2_655 25_656 ?
F4 Si1 F2 90.000(2) . . ?
F4 Si1 F2 90.000(2) 25_656 . ?
F4 Si1 F4 107.0(9) . 2_655 ?
F4 Si1 F4 73.0(9) . 26_556 ?
F4 Si1 F4 107.0(9) 25_656 26_556 ?
F4 Si1 F4 73.0(9) 25_656 2_655 ?
F4 Si1 F4 180.0(9) 26_556 2_655 ?
F4 Si1 F4 180.0 . 25_656 ?
F3 Si1 F2 90.000(1) 2_655 . ?
F3 Si1 F2 90.000(1) 26_556 25_656 ?
F3 Si1 F2 90.000(1) 26_556 . ?
F3 Si1 F2 90.000(2) 25_656 . ?
F3 Si1 F2 90.000(1) 2_655 25_656 ?
F3 Si1 F2 90.000(2) . 25_656 ?
F3 Si1 F2 90.000(2) 25_656 25_656 ?
F3 Si1 F2 90.000(2) . . ?
F3 Si1 F3 106.6(9) 25_656 2_655 ?
F3 Si1 F3 73.4(9) 25_656 26_556 ?
F3 Si1 F3 73.4(9) . 2_655 ?
F3 Si1 F3 180.0 26_556 2_655 ?
F3 Si1 F3 180.0 . 25_656 ?
F3 Si1 F3 106.6(9) . 26_556 ?
C1 N2 Cu1 120.9(3) 18_545 . ?
C1 N2 Cu1 120.9(3) . . ?
C1 N2 C1 118.3(6) 18_545 . ?
C3 N1 C3 120.000(1) 8_656 11_566 ?
C3 N1 C3 120.000(1) . 8_656 ?
C3 N1 C3 120.000(1) . 11_566 ?
C2 C3 N1 120.6(3) 18_545 . ?
C2 C3 N1 120.6(3) . . ?
C2 C3 C2 118.7(6) 18_545 . ?
N2 C1 H1 118.9 . . ?
N2 C1 C2 122.3(5) . . ?
C2 C1 H1 118.9 . . ?
C3 C2 C1 119.2(5) . . ?
C3 C2 H2 120.4 . . ?
C1 C2 H2 120.4 . . ?
H6BC C6 H6BD 120.0 . . ?
H6AA C6 H6AB 120.0 . . ?
C7 C6 H6BC 119.4 . . ?
C7 C6 H6BC 119.4 28_655 . ?
C7 C6 H6BD 120.6 . . ?
C7 C6 H6BD 120.6 28_655 . ?
C7 C6 C7 0.0(16) 28_655 . ?
C5 C6 H6AA 122.4 . . ?
C5 C6 H6AB 117.6 . . ?
C6 C7 H7 105.4 . . ?
C6 C7 C8 146(3) . 28_655 ?
C6 C7 C8 146(3) . . ?
C7 C7 C6 0(10) 28_655 . ?
C7 C7 H7 0.0 28_655 . ?
C7 C7 C8 0(10) 28_655 28_655 ?
C7 C7 C8 0(10) 28_655 . ?
C8 C7 H7 108.2 . . ?
C8 C7 H7 108.2 28_655 . ?
C8 C7 C8 0(2) . 28_655 ?
C7 C8 C7 0.0(16) 28_655 . ?
C7 C8 H8A 109.0 . . ?
C7 C8 H8A 109.0 28_655 . ?
C7 C8 H8B 109.0 . . ?
C7 C8 H8B 109.0 28_655 . ?
C7 C8 H8C 110.5 28_655 . ?
C7 C8 H8C 110.5 . . ?
C8 C8 C7 0(10) 28_655 . ?
C8 C8 C7 0(10) 28_655 28_655 ?
C8 C8 H8A 0.0 28_655 . ?
C8 C8 H8B 0.0 28_655 . ?
C8 C8 H8C 0.0 28_655 . ?
H8A C8 H8B 109.5 . . ?
H8A C8 H8C 109.5 . . ?
H8B C8 H8C 109.5 . . ?
H4A C4 H4B 109.5 . . ?
H4A C4 H4C 109.5 . . ?
H4B C4 H4C 109.5 . . ?
C5 C4 H4A 108.3 . . ?
C5 C4 H4B 108.3 . . ?
C5 C4 H4C 111.8 . . ?
C6 C5 C4 147(3) . . ?
C6 C5 H5 105.1 . . ?
C4 C5 H5 107.8 . . ?

loop_
_geom_torsion_atom_site_label_1
_geom_torsion_atom_site_label_2
_geom_torsion_atom_site_label_3
_geom_torsion_atom_site_label_4
_geom_torsion
_geom_torsion_site_symmetry_1
_geom_torsion_site_symmetry_2
_geom_torsion_site_symmetry_3
_geom_torsion_site_symmetry_4
_geom_torsion_publ_flag
Cu1 N2 C1 C2 180.0(4) . . . . ?
N2 C1 C2 C3 0.0(8) . . . . ?
N1 C3 C2 C1 180.0(4) . . . . ?
C3 N1 C3 C2 -35.9(3) 8_656 . . . ?
C3 N1 C3 C2 -35.9(3) 11_566 . . 18_545 ?
C3 N1 C3 C2 144.1(3) 11_566 . . . ?
C3 N1 C3 C2 144.1(3) 8_656 . . 18_545 ?
C1 N2 C1 C2 0.0(4) 18_545 . . . ?
C2 C3 C2 C1 0.0(4) 18_545 . . . ?
C6 C7 C8 C7 0(100) . . . 28_655 ?
C6 C7 C8 C8 0(100) . . . 28_655 ?
C7 C6 C7 C8 0(63) 28_655 . . . ?
C7 C6 C7 C8 0(63) 28_655 . . 28_655 ?
C7 C7 C8 C8 0.0 28_655 . . 28_655 ?
C8 C7 C8 C7 0(100) 28_655 . . 28_655 ?

_shelx_fab_checksum              60587
_shelx_fab_file                  
;
    0    1    2      1.15      0.00
    1    1    2    -21.35      0.00
    0    2    2    -26.11      0.00
    2    2    2    -38.28      0.00
    0    1    3    -12.53      0.00
    0    2    3      5.41      0.00
    1    2    3    -13.06      0.00
    0    3    3     14.46      0.00
    2    3    3      5.67      0.00
    0    0    4    -13.32      0.00
    0    1    4      4.85      0.00
    0    2    4      6.10      0.00
    0    3    4      3.74      0.00
    1    1    4     -5.21      0.00
    1    2    4      4.73      0.00
    1    3    4     20.38      0.00
    2    2    4     10.15      0.00
    2    3    4      0.23      0.00
    3    3    4      3.03      0.00
    0    4    4     21.17      0.00
    2    4    4      9.37      0.00
    4    4    4    -14.16      0.00
    0    1    5    -15.78      0.00
    0    2    5      6.52      0.00
    0    3    5      5.72      0.00
    0    4    5     -0.51      0.00
    1    2    5      3.32      0.00
    1    3    5      1.16      0.00
    1    4    5      3.43      0.00
    2    3    5      5.77      0.00
    2    4    5     -0.06      0.00
    3    4    5     -8.39      0.00
    0    5    5     -5.44      0.00
    2    5    5     -3.11      0.00
    4    5    5     -8.68      0.00
    0    0    6    -15.76      0.00
    0    1    6      1.50      0.00
    0    2    6     -3.12      0.00
    0    3    6     -1.15      0.00
    0    4    6    -10.49      0.00
    0    5    6     -1.39      0.00
    1    1    6     -3.34      0.00
    1    2    6      0.76      0.00
    1    3    6     -2.40      0.00
    1    4    6     -0.81      0.00
    1    5    6     -5.16      0.00
    2    2    6      6.85      0.00
    2    3    6      0.18      0.00
    2    4    6     -2.49      0.00
    2    5    6      0.78      0.00
    3    3    6     -1.36      0.00
    3    4    6      0.75      0.00
    3    5    6     -1.42      0.00
    4    4    6     -4.20      0.00
    4    5    6     -0.13      0.00
    5    5    6      0.70      0.00
    0    6    6     -1.77      0.00
    2    6    6      1.07      0.00
    4    6    6      1.71      0.00
    6    6    6      3.19      0.00
    0    1    7      1.42      0.00
    0    2    7     -3.88      0.00
    0    3    7     -6.50      0.00
    0    4    7     -3.99      0.00
    0    5    7     -0.79      0.00
    0    6    7     -1.66      0.00
    1    2    7      6.00      0.00
    1    3    7     -2.38      0.00
    1    4    7     -3.97      0.00
    1    5    7     -0.85      0.00
    1    6    7      5.13      0.00
    2    3    7      4.96      0.00
    2    4    7      2.16      0.00
    2    5    7      3.79      0.00
    2    6    7      0.87      0.00
    3    4    7      3.75      0.00
    3    5    7      0.60      0.00
    3    6    7      3.12      0.00
    4    5    7      3.46      0.00
    4    6    7     -0.21      0.00
    5    6    7      1.68      0.00
    0    7    7      8.12      0.00
    2    7    7      1.84      0.00
    4    7    7     -0.74      0.00
    6    7    7      0.44      0.00
    0    0    8     -2.50      0.00
    0    1    8     -3.07      0.00
    0    2    8     -0.48      0.00
    0    3    8     -6.06      0.00
    0    4    8     -2.34      0.00
    0    5    8     -2.83      0.00
    0    6    8      7.72      0.00
    0    7    8     -0.10      0.00
    1    1    8      1.98      0.00
    1    2    8     -3.60      0.00
    1    3    8     -0.83      0.00
    1    4    8     -0.08      0.00
    1    5    8      5.11      0.00
    1    6    8      0.72      0.00
    1    7    8      1.96      0.00
    2    2    8      5.76      0.00
    2    3    8      1.70      0.00
    2    4    8      3.52      0.00
    2    5    8      3.02      0.00
    2    6    8      3.09      0.00
    2    7    8      1.77      0.00
    3    3    8      4.33      0.00
    3    4    8      1.74      0.00
    3    5    8      3.79      0.00
    3    6    8      1.16      0.00
    3    7    8     -2.99      0.00
    4    4    8      2.83      0.00
    4    5    8     -0.49      0.00
    4    6    8     -0.21      0.00
    4    7    8      0.80      0.00
    5    5    8      0.49      0.00
    5    6    8      0.60      0.00
    5    7    8     -1.84      0.00
    6    6    8     -0.16      0.00
    6    7    8      0.45      0.00
    7    7    8     -1.24      0.00
    0    8    8     -0.54      0.00
    2    8    8     -5.54      0.00
    4    8    8     -3.48      0.00
    6    8    8     -0.90      0.00
    8    8    8     -0.76      0.00
    0    1    9     -2.42      0.00
    0    2    9     -6.24      0.00
    0    3    9     -2.56      0.00
    0    4    9     -2.13      0.00
    0    5    9      2.75      0.00
    0    6    9     -1.46      0.00
    0    7    9     -2.21      0.00
    0    8    9     -1.51      0.00
    1    2    9     -0.79      0.00
    1    3    9     -0.70      0.00
    1    4    9     -0.07      0.00
    1    5    9      0.80      0.00
    1    6    9      0.74      0.00
    1    7    9      0.00      0.00
    1    8    9     -4.59      0.00
    2    3    9     -0.47      0.00
    2    4    9      3.95      0.00
    2    5    9      0.91      0.00
    2    6    9      2.17      0.00
    2    7    9     -4.45      0.00
    2    8    9     -0.43      0.00
    3    4    9     -1.75      0.00
    3    5    9      0.07      0.00
    3    6    9     -1.46      0.00
    3    7    9      0.14      0.00
    3    8    9     -3.21      0.00
    4    5    9     -1.64      0.00
    4    6    9     -0.40      0.00
    4    7    9     -1.45      0.00
    4    8    9     -0.54      0.00
    5    6    9      0.34      0.00
    5    7    9      0.68      0.00
    5    8    9      0.74      0.00
    6    7    9      0.46      0.00
    6    8    9     -0.32      0.00
    7    8    9     -0.54      0.00
    0    9    9     -0.15      0.00
    2    9    9     -2.11      0.00
    4    9    9      0.96      0.00
    6    9    9      1.00      0.00
    8    9    9      0.80      0.00
    0    0   10      2.51      0.00
    0    1   10     -1.90      0.00
    0    2   10      1.33      0.00
    0    3   10     -1.75      0.00
    0    4   10      0.94      0.00
    0    5   10     -2.41      0.00
    0    6   10     -2.29      0.00
    0    7   10     -2.72      0.00
    0    8   10     -1.47      0.00
    0    9   10     -0.71      0.00
    1    1   10      1.49      0.00
    1    2   10     -1.23      0.00
    1    3   10      0.61      0.00
    1    4   10      0.70      0.00
    1    5   10      0.07      0.00
    1    6   10     -0.88      0.00
    1    7   10     -3.85      0.00
    1    8   10     -1.90      0.00
    1    9   10      3.12      0.00
    2    2   10     -0.16      0.00
    2    3   10      1.95      0.00
    2    4   10     -1.38      0.00
    2    5   10      0.23      0.00
    2    6   10     -1.14      0.00
    2    7   10     -1.14      0.00
    2    8   10     -1.10      0.00
    2    9   10     -0.42      0.00
    3    3   10     -3.58      0.00
    3    4   10     -0.30      0.00
    3    5   10     -1.89      0.00
    3    6   10     -2.11      0.00
    3    7   10     -0.30      0.00
    3    8   10     -1.80      0.00
    3    9   10      1.45      0.00
    4    4   10     -4.11      0.00
    4    5   10     -1.91      0.00
    4    6   10      1.08      0.00
    4    7   10     -1.51      0.00
    4    8   10      2.20      0.00
    4    9   10     -0.20      0.00
    5    5   10      1.43      0.00
    5    6   10     -0.07      0.00
    5    7   10      2.84      0.00
    5    8   10     -0.68      0.00
    5    9   10      1.45      0.00
    6    6   10      2.93      0.00
    6    7   10     -0.15      0.00
    6    8   10      1.07      0.00
    6    9   10     -0.15      0.00
    7    7   10     -0.75      0.00
    7    8   10     -0.55      0.00
    7    9   10     -0.70      0.00
    8    8   10     -0.30      0.00
    8    9   10      0.00      0.00
    9    9   10      0.73      0.00
    0   10   10      6.55      0.00
    2   10   10      1.80      0.00
    4   10   10     -0.64      0.00
    6   10   10     -1.55      0.00
    8   10   10     -0.17      0.00
   10   10   10     -0.55      0.00
    0    1   11      4.50      0.00
    0    2   11      0.54      0.00
    0    3   11      2.94      0.00
    0    4   11     -0.31      0.00
    0    5   11     -0.53      0.00
    0    6   11      0.31      0.00
    0    7   11     -2.07      0.00
    0    8   11      0.84      0.00
    0    9   11      5.84      0.00
    0   10   11      0.20      0.00
    1    2   11      2.09      0.00
    1    3   11      1.63      0.00
    1    4   11      1.52      0.00
    1    5   11     -0.02      0.00
    1    6   11     -0.68      0.00
    1    7   11      0.70      0.00
    1    8   11      2.04      0.00
    1    9   11      1.04      0.00
    1   10   11      2.47      0.00
    2    3   11      0.09      0.00
    2    4   11      0.16      0.00
    2    5   11      0.94      0.00
    2    6   11      0.10      0.00
    2    7   11      0.99      0.00
    2    8   11      0.22      0.00
    2    9   11      2.93      0.00
    2   10   11      0.07      0.00
    3    4   11     -2.16      0.00
    3    5   11     -2.35      0.00
    3    6   11      1.29      0.00
    3    7   11     -1.09      0.00
    3    8   11      2.29      0.00
    3    9   11      0.75      0.00
    3   10   11     -1.41      0.00
    4    5   11      0.29      0.00
    4    6   11     -0.93      0.00
    4    7   11      2.00      0.00
    4    8   11     -0.25      0.00
    4    9   11      0.95      0.00
    4   10   11      0.48      0.00
    5    6   11      2.71      0.00
    5    7   11      0.22      0.00
    5    8   11      1.98      0.00
    5    9   11      0.80      0.00
    5   10   11     -2.04      0.00
    6    7   11     -0.13      0.00
    6    8   11     -0.10      0.00
    6    9   11     -0.25      0.00
    6   10   11      0.48      0.00
    7    8   11     -1.10      0.00
    7    9   11      0.29      0.00
    7   10   11     -0.69      0.00
    8    9   11      0.88      0.00
    8   10   11      0.42      0.00
    9   10   11      0.98      0.00
    0   11   11     -0.66      0.00
    2   11   11     -3.15      0.00
    4   11   11     -2.53      0.00
    6   11   11     -1.43      0.00
    8   11   11      1.86      0.00
   10   11   11      0.52      0.00
    0    0   12      4.31      0.00
    0    1   12      1.29      0.00
    0    2   12      0.71      0.00
    0    3   12      2.55      0.00
    0    4   12     -1.02      0.00
    0    5   12      0.70      0.00
    0    6   12     -2.86      0.00
    0    7   12      3.59      0.00
    0    8   12      2.30      0.00
    0    9   12      2.17      0.00
    0   10   12      0.60      0.00
    0   11   12     -1.44      0.00
    1    1   12      1.23      0.00
    1    2   12      2.15      0.00
    1    3   12      0.29      0.00
    1    4   12      0.06      0.00
    1    5   12     -0.82      0.00
    1    6   12      2.52      0.00
    1    7   12     -0.02      0.00
    1    8   12      2.67      0.00
    1    9   12      3.46      0.00
    1   10   12     -0.91      0.00
    1   11   12     -3.17      0.00
    2    2   12     -0.65      0.00
    2    3   12      0.34      0.00
    2    4   12      0.45      0.00
    2    5   12     -0.59      0.00
    2    6   12      1.23      0.00
    2    7   12      1.66      0.00
    2    8   12      2.41      0.00
    2    9   12      0.77      0.00
    2   10   12     -1.20      0.00
    2   11   12     -1.46      0.00
    3    3   12     -0.81      0.00
    3    4   12     -1.47      0.00
    3    5   12      0.72      0.00
    3    6   12      0.29      0.00
    3    7   12      0.46      0.00
    3    8   12      0.72      0.00
    3    9   12      0.87      0.00
    3   10   12     -0.52      0.00
    3   11   12     -1.43      0.00
    4    4   12     -0.06      0.00
    4    5   12     -0.34      0.00
    4    6   12      0.65      0.00
    4    7   12      0.71      0.00
    4    8   12      0.66      0.00
    4    9   12      0.51      0.00
    4   10   12     -1.16      0.00
    4   11   12     -0.86      0.00
    5    5   12      2.03      0.00
    5    6   12      0.88      0.00
    5    7   12     -0.03      0.00
    5    8   12      0.41      0.00
    5    9   12      0.04      0.00
    5   10   12     -0.57      0.00
    5   11   12     -0.93      0.00
    6    6   12     -0.56      0.00
    6    7   12      0.32      0.00
    6    8   12     -0.36      0.00
    6    9   12      0.31      0.00
    6   10   12     -1.24      0.00
    6   11   12     -0.71      0.00
    7    7   12     -2.01      0.00
    7    8   12     -0.01      0.00
    7    9   12      0.03      0.00
    7   10   12      0.01      0.00
    7   11   12      0.52      0.00
    8    8   12      0.68      0.00
    8    9   12      0.13      0.00
    8   10   12      1.09      0.00
    8   11   12     -0.15      0.00
    9    9   12      1.51      0.00
    9   10   12      0.25      0.00
    9   11   12      1.31      0.00
   10   10   12      0.50      0.00
   10   11   12     -0.03      0.00
   11   11   12      0.16      0.00
    0   12   12     -2.09      0.00
    2   12   12     -0.91      0.00
    4   12   12      1.30      0.00
    6   12   12     -0.51      0.00
    8   12   12      1.56      0.00
   10   12   12     -0.36      0.00
   12   12   12      0.27      0.00
    0    1   13      0.46      0.00
    0    2   13      3.65      0.00
    0    3   13     -1.75      0.00
    0    4   13     -0.83      0.00
    0    5   13     -3.71      0.00
    0    6   13      1.08      0.00
    0    7   13     -1.22      0.00
    0    8   13      1.50      0.00
    0    9   13      2.01      0.00
    0   10   13     -0.77      0.00
    0   11   13     -2.48      0.00
    0   12   13     -0.57      0.00
    1    2   13     -1.74      0.00
    1    3   13      1.03      0.00
    1    4   13     -1.38      0.00
    1    5   13     -1.28      0.00
    1    6   13     -1.52      0.00
    1    7   13      1.11      0.00
    1    8   13      1.79      0.00
    1    9   13     -0.20      0.00
    1   10   13     -1.34      0.00
    1   11   13     -1.81      0.00
    1   12   13      0.31      0.00
    2    3   13     -0.56      0.00
    2    4   13     -2.35      0.00
    2    5   13      0.61      0.00
    2    6   13     -0.08      0.00
    2    7   13      0.15      0.00
    2    8   13     -0.41      0.00
    2    9   13      0.97      0.00
    2   10   13     -1.75      0.00
    2   11   13     -1.13      0.00
    2   12   13     -0.36      0.00
    3    4   13      1.18      0.00
    3    5   13     -1.27      0.00
    3    6   13     -0.18      0.00
    3    7   13      0.21      0.00
    3    8   13     -0.12      0.00
    3    9   13     -0.62      0.00
    3   10   13     -0.27      0.00
    3   11   13     -0.74      0.00
    3   12   13      1.93      0.00
    4    5   13      2.31      0.00
    4    6   13      0.89      0.00
    4    7   13     -1.06      0.00
    4    8   13     -0.47      0.00
    4    9   13     -0.09      0.00
    4   10   13     -1.48      0.00
    4   11   13      0.93      0.00
    4   12   13      0.06      0.00
    5    6   13      0.76      0.00
    5    7   13      0.31      0.00
    5    8   13     -0.18      0.00
    5    9   13     -1.22      0.00
    5   10   13     -0.92      0.00
    5   11   13     -1.56      0.00
    5   12   13     -0.04      0.00
    6    7   13     -0.76      0.00
    6    8   13     -0.02      0.00
    6    9   13     -0.83      0.00
    6   10   13     -1.28      0.00
    6   11   13     -1.59      0.00
    6   12   13     -0.72      0.00
    7    8   13      0.09      0.00
    7    9   13     -0.27      0.00
    7   10   13     -1.31      0.00
    7   11   13     -0.92      0.00
    7   12   13     -0.46      0.00
    8    9   13      0.01      0.00
    8   10   13     -0.25      0.00
    8   11   13     -0.25      0.00
    8   12   13     -0.52      0.00
    9   10   13     -0.60      0.00
    9   11   13     -0.15      0.00
    9   12   13     -0.82      0.00
   10   11   13     -0.79      0.00
   10   12   13     -0.15      0.00
   11   12   13     -0.58      0.00
    0   13   13      1.63      0.00
    2   13   13      1.89      0.00
    4   13   13      0.78      0.00
    6   13   13     -1.07      0.00
    8   13   13      0.54      0.00
   10   13   13     -2.50      0.00
   12   13   13      0.66      0.00
    0    0   14      2.31      0.00
    0    1   14      1.26      0.00
    0    2   14      0.13      0.00
    0    3   14      2.19      0.00
    0    4   14     -0.47      0.00
    0    5   14     -0.51      0.00
    0    6   14     -1.36      0.00
    0    7   14      0.56      0.00
    0    8   14      1.50      0.00
    0    9   14     -0.16      0.00
    0   10   14     -1.47      0.00
    0   11   14      0.04      0.00
    0   12   14      0.98      0.00
    0   13   14      0.16      0.00
    1    1   14      0.45      0.00
    1    2   14      1.72      0.00
    1    3   14      0.25      0.00
    1    4   14     -0.49      0.00
    1    5   14     -0.52      0.00
    1    6   14      0.00      0.00
    1    7   14     -0.08      0.00
    1    8   14     -1.07      0.00
    1    9   14      0.57      0.00
    1   10   14     -0.24      0.00
    1   11   14     -0.93      0.00
    1   12   14     -0.35      0.00
    1   13   14      1.47      0.00
    2    2   14     -0.32      0.00
    2    3   14     -0.12      0.00
    2    4   14      1.14      0.00
    2    5   14     -1.27      0.00
    2    6   14     -0.71      0.00
    2    7   14     -0.21      0.00
    2    8   14      0.02      0.00
    2    9   14     -1.19      0.00
    2   10   14     -0.62      0.00
    2   11   14     -0.07      0.00
    2   12   14      1.52      0.00
    2   13   14      0.38      0.00
    3    3   14      1.29      0.00
    3    4   14     -0.90      0.00
    3    5   14      1.15      0.00
    3    6   14      0.51      0.00
    3    7   14     -1.90      0.00
    3    8   14     -0.32      0.00
    3    9   14     -0.16      0.00
    3   10   14      0.26      0.00
    3   11   14      1.52      0.00
    3   12   14      1.25      0.00
    3   13   14     -0.22      0.00
    4    4   14      3.28      0.00
    4    5   14      0.17      0.00
    4    6   14     -0.02      0.00
    4    7   14      0.35      0.00
    4    8   14     -1.06      0.00
    4    9   14     -1.00      0.00
    4   10   14      0.98      0.00
    4   11   14      0.45      0.00
    4   12   14      1.23      0.00
    4   13   14      0.44      0.00
    5    5   14      2.57      0.00
    5    6   14      0.26      0.00
    5    7   14     -0.35      0.00
    5    8   14     -0.63      0.00
    5    9   14     -0.54      0.00
    5   10   14     -1.53      0.00
    5   11   14      0.39      0.00
    5   12   14     -0.16      0.00
    5   13   14     -0.63      0.00
    6    6   14      0.30      0.00
    6    7   14      0.27      0.00
    6    8   14      0.39      0.00
    6    9   14     -0.46      0.00
    6   10   14     -0.86      0.00
    6   11   14     -0.50      0.00
    6   12   14     -0.94      0.00
    6   13   14     -0.89      0.00
    7    7   14      1.55      0.00
    7    8   14      0.40      0.00
    7    9   14      0.34      0.00
    7   10   14     -0.32      0.00
    7   11   14     -0.86      0.00
    7   12   14     -0.59      0.00
    7   13   14      0.93      0.00
    8    8   14      1.72      0.00
    8    9   14     -0.20      0.00
    8   10   14     -0.30      0.00
    8   11   14      0.14      0.00
    8   12   14      0.09      0.00
    8   13   14     -0.45      0.00
    9    9   14     -0.09      0.00
    9   10   14      0.22      0.00
    9   11   14     -0.75      0.00
    9   12   14      0.10      0.00
    9   13   14     -0.81      0.00
   10   10   14     -0.62      0.00
   10   11   14      0.19      0.00
   10   12   14     -1.19      0.00
   10   13   14      0.58      0.00
   11   11   14      0.30      0.00
   11   12   14      0.47      0.00
   11   13   14     -1.05      0.00
   12   12   14      1.24      0.00
   12   13   14      0.55      0.00
    0   14   14      0.00      0.00
    2   14   14     -0.55      0.00
    4   14   14     -2.22      0.00
    6   14   14     -0.23      0.00
    8   14   14      1.93      0.00
   10   14   14     -2.50      0.00
    0    1   15      1.84      0.00
    0    2   15      1.14      0.00
    0    3   15      2.24      0.00
    0    4   15      1.89      0.00
    0    5   15      1.06      0.00
    0    6   15      1.30      0.00
    0    7   15      0.85      0.00
    0    8   15     -0.82      0.00
    0    9   15      0.24      0.00
    0   10   15      1.81      0.00
    0   11   15     -0.43      0.00
    0   12   15     -0.95      0.00
    0   13   15      0.17      0.00
    0   14   15      0.15      0.00
    1    2   15      1.10      0.00
    1    3   15      1.79      0.00
    1    4   15      1.59      0.00
    1    5   15      0.67      0.00
    1    6   15     -0.11      0.00
    1    7   15      0.69      0.00
    1    8   15      0.51      0.00
    1    9   15     -0.60      0.00
    1   10   15     -1.12      0.00
    1   11   15      0.43      0.00
    1   12   15      0.98      0.00
    1   13   15     -0.30      0.00
    1   14   15     -0.57      0.00
    2    3   15      0.65      0.00
    2    4   15      0.72      0.00
    2    5   15     -0.24      0.00
    2    6   15      0.86      0.00
    2    7   15     -1.44      0.00
    2    8   15     -0.29      0.00
    2    9   15     -0.65      0.00
    2   10   15      1.47      0.00
    2   11   15      0.51      0.00
    2   12   15     -0.08      0.00
    2   13   15     -0.06      0.00
    2   14   15      0.41      0.00
    3    4   15      1.25      0.00
    3    5   15      0.07      0.00
    3    6   15     -1.57      0.00
    3    7   15      1.44      0.00
    3    8   15     -1.31      0.00
    3    9   15      1.05      0.00
    3   10   15      0.98      0.00
    3   11   15      2.34      0.00
    3   12   15      0.78      0.00
    3   13   15      0.74      0.00
    3   14   15     -2.36      0.00
    4    5   15      1.85      0.00
    4    6   15      0.15      0.00
    4    7   15     -0.98      0.00
    4    8   15      0.25      0.00
    4    9   15     -0.15      0.00
    4   10   15      1.02      0.00
    4   11   15      2.23      0.00
    4   12   15      1.22      0.00
    4   13   15     -0.57      0.00
    4   14   15      0.34      0.00
    5    6   15      0.46      0.00
    5    7   15     -0.18      0.00
    5    8   15     -0.58      0.00
    5    9   15     -0.74      0.00
    5   10   15      1.19      0.00
    5   11   15      0.78      0.00
    5   12   15      0.86      0.00
    5   13   15     -0.98      0.00
    5   14   15     -0.86      0.00
    6    7   15      1.09      0.00
    6    8   15      0.77      0.00
    6    9   15      0.32      0.00
    6   10   15      0.06      0.00
    6   11   15      0.78      0.00
    6   12   15     -0.40      0.00
    6   13   15      0.77      0.00
    6   14   15     -1.09      0.00
    7    8   15      2.66      0.00
    7    9   15      0.05      0.00
    7   10   15      1.20      0.00
    7   11   15      0.90      0.00
    7   12   15      0.76      0.00
    7   13   15     -1.73      0.00
    7   14   15      1.30      0.00
    8    9   15      1.80      0.00
    8   10   15      0.07      0.00
    8   11   15      0.40      0.00
    8   12   15      0.09      0.00
    8   13   15      1.80      0.00
    8   14   15     -0.62      0.00
    9   10   15      0.05      0.00
    9   11   15      0.82      0.00
    9   12   15     -0.27      0.00
    9   13   15     -0.01      0.00
    9   14   15      0.08      0.00
   10   11   15     -0.10      0.00
   10   12   15      0.78      0.00
   10   13   15     -1.05      0.00
   11   12   15      1.17      0.00
   11   13   15      1.67      0.00
    0   15   15     -1.21      0.00
    2   15   15     -0.70      0.00
    4   15   15     -2.10      0.00
    6   15   15     -1.08      0.00
    8   15   15      0.80      0.00
    0    0   16     -0.54      0.00
    0    1   16     -1.03      0.00
    0    2   16      0.49      0.00
    0    3   16      0.07      0.00
    0    4   16      2.31      0.00
    0    5   16     -0.25      0.00
    0    6   16      2.36      0.00
    0    7   16      0.18      0.00
    0    8   16      1.88      0.00
    0    9   16     -0.95      0.00
    0   10   16     -0.24      0.00
    0   11   16      0.05      0.00
    0   12   16     -0.05      0.00
    0   13   16     -0.72      0.00
    0   14   16     -1.60      0.00
    0   15   16     -0.07      0.00
    1    1   16     -0.41      0.00
    1    2   16     -0.74      0.00
    1    3   16      0.71      0.00
    1    4   16      1.00      0.00
    1    5   16      1.16      0.00
    1    6   16     -0.04      0.00
    1    7   16      1.24      0.00
    1    8   16     -1.57      0.00
    1    9   16      0.10      0.00
    1   10   16      1.44      0.00
    1   11   16     -0.13      0.00
    1   12   16     -1.94      0.00
    1   13   16     -0.91      0.00
    1   14   16      0.52      0.00
    1   15   16     -0.25      0.00
    2    2   16     -0.93      0.00
    2    3   16      0.85      0.00
    2    4   16     -0.63      0.00
    2    5   16     -0.57      0.00
    2    6   16     -0.86      0.00
    2    7   16      0.50      0.00
    2    8   16     -0.19      0.00
    2    9   16      0.12      0.00
    2   10   16     -0.22      0.00
    2   11   16      0.99      0.00
    2   12   16     -0.45      0.00
    2   13   16     -0.12      0.00
    2   14   16     -0.81      0.00
    2   15   16      0.49      0.00
    3    3   16     -1.19      0.00
    3    4   16     -0.04      0.00
    3    5   16     -0.58      0.00
    3    6   16     -0.95      0.00
    3    7   16     -0.42      0.00
    3    8   16      0.48      0.00
    3    9   16      0.01      0.00
    3   10   16      2.63      0.00
    3   11   16      0.68      0.00
    3   12   16      0.54      0.00
    3   13   16     -1.09      0.00
    3   14   16      1.11      0.00
    3   15   16     -0.47      0.00
    4    4   16      0.95      0.00
    4    5   16     -1.39      0.00
    4    6   16      0.33      0.00
    4    7   16     -1.12      0.00
    4    8   16     -0.40      0.00
    4    9   16     -0.11      0.00
    4   10   16      1.24      0.00
    4   11   16      2.18      0.00
    4   12   16      0.26      0.00
    4   13   16     -0.02      0.00
    4   14   16     -0.48      0.00
    4   15   16      0.97      0.00
    5    5   16      0.96      0.00
    5    6   16     -1.58      0.00
    5    7   16     -0.19      0.00
    5    8   16     -0.88      0.00
    5    9   16     -0.95      0.00
    5   10   16      0.12      0.00
    5   11   16      1.13      0.00
    5   12   16      0.12      0.00
    5   13   16      1.14      0.00
    5   14   16     -0.23      0.00
    5   15   16     -0.35      0.00
    6    6   16     -0.12      0.00
    6    7   16     -0.05      0.00
    6    8   16     -0.57      0.00
    6    9   16     -0.43      0.00
    6   10   16      0.64      0.00
    6   11   16      1.32      0.00
    6   12   16      0.83      0.00
    6   13   16     -2.44      0.00
    6   14   16      0.71      0.00
    7    7   16      1.13      0.00
    7    8   16      0.38      0.00
    7    9   16      0.50      0.00
    7   10   16     -0.16      0.00
    7   11   16      0.62      0.00
    7   12   16     -0.31      0.00
    7   13   16      1.77      0.00
    7   14   16     -1.44      0.00
    8    8   16      1.08      0.00
    8    9   16     -0.79      0.00
    8   10   16      0.10      0.00
    8   11   16      0.85      0.00
    8   12   16      0.42      0.00
    8   13   16     -1.50      0.00
    8   14   16      1.31      0.00
    9    9   16     -0.61      0.00
    9   10   16     -0.01      0.00
    9   11   16     -1.18      0.00
    9   12   16      0.04      0.00
    9   13   16      0.46      0.00
   10   10   16     -1.72      0.00
   10   11   16      0.29      0.00
   10   12   16     -0.23      0.00
   11   11   16      0.33      0.00
    0   16   16     -0.21      0.00
    2   16   16      1.25      0.00
    0    1   17     -1.58      0.00
    0    2   17     -3.46      0.00
    0    3   17      1.07      0.00
    0    4   17     -0.72      0.00
    0    5   17      3.00      0.00
    0    6   17     -0.27      0.00
    0    7   17      2.82      0.00
    0    8   17     -1.08      0.00
    0    9   17      1.03      0.00
    0   10   17      0.88      0.00
    0   11   17      1.19      0.00
    0   12   17     -2.71      0.00
    0   13   17     -0.74      0.00
    0   14   17      1.39      0.00
    0   15   17     -0.20      0.00
    1    2   17     -0.34      0.00
    1    3   17     -0.75      0.00
    1    4   17      0.85      0.00
    1    5   17     -1.19      0.00
    1    6   17      2.32      0.00
    1    7   17      0.73      0.00
    1    8   17      1.09      0.00
    1    9   17     -0.67      0.00
    1   10   17      0.55      0.00
    1   11   17     -0.71      0.00
    1   12   17     -0.11      0.00
    1   13   17     -0.09      0.00
    1   14   17     -0.49      0.00
    1   15   17      0.80      0.00
    2    3   17     -1.24      0.00
    2    4   17      0.25      0.00
    2    5   17     -0.42      0.00
    2    6   17     -0.82      0.00
    2    7   17      0.83      0.00
    2    8   17     -0.07      0.00
    2    9   17      0.21      0.00
    2   10   17      1.55      0.00
    2   11   17     -0.09      0.00
    2   12   17     -1.48      0.00
    2   13   17     -0.95      0.00
    2   14   17      1.51      0.00
    3    4   17     -1.58      0.00
    3    5   17     -2.28      0.00
    3    6   17      0.09      0.00
    3    7   17     -0.58      0.00
    3    8   17      0.69      0.00
    3    9   17      0.32      0.00
    3   10   17      0.76      0.00
    3   11   17      1.26      0.00
    3   12   17     -1.06      0.00
    3   13   17     -0.25      0.00
    3   14   17     -0.07      0.00
    4    5   17     -0.23      0.00
    4    6   17     -3.41      0.00
    4    7   17      0.64      0.00
    4    8   17     -1.42      0.00
    4    9   17     -0.16      0.00
    4   10   17      0.72      0.00
    4   11   17     -0.18      0.00
    4   12   17      0.03      0.00
    4   13   17      0.18      0.00
    4   14   17      0.67      0.00
    5    6   17     -0.68      0.00
    5    7   17     -2.06      0.00
    5    8   17     -1.67      0.00
    5    9   17     -1.48      0.00
    5   10   17     -0.48      0.00
    5   11   17      1.50      0.00
    5   12   17     -0.32      0.00
    5   13   17     -1.66      0.00
    5   14   17      1.02      0.00
    6    7   17     -1.56      0.00
    6    8   17     -0.12      0.00
    6    9   17     -1.79      0.00
    6   10   17     -0.19      0.00
    6   11   17     -0.33      0.00
    6   12   17     -0.27      0.00
    6   13   17      1.21      0.00
    7    8   17     -1.33      0.00
    7    9   17     -1.27      0.00
    7   10   17     -0.22      0.00
    7   11   17      1.16      0.00
    7   12   17      0.28      0.00
    7   13   17     -2.10      0.00
    8    9   17     -0.80      0.00
    8   10   17     -0.79      0.00
    8   11   17     -0.54      0.00
    8   12   17      0.12      0.00
    9   10   17     -1.57      0.00
    9   11   17      0.52      0.00
    9   12   17     -0.25      0.00
   10   11   17     -1.03      0.00
    0    0   18     -1.88      0.00
    0    1   18     -1.64      0.00
    0    2   18      0.72      0.00
    0    3   18     -2.71      0.00
    0    4   18      0.83      0.00
    0    5   18     -1.71      0.00
    0    6   18      1.53      0.00
    0    7   18      2.04      0.00
    0    8   18     -1.95      0.00
    0    9   18      0.13      0.00
    0   10   18      1.18      0.00
    0   11   18     -1.43      0.00
    0   12   18      2.15      0.00
    0   13   18      0.33      0.00
    1    1   18     -0.03      0.00
    1    2   18     -2.03      0.00
    1    3   18      0.93      0.00
    1    4   18     -0.99      0.00
    1    5   18      1.24      0.00
    1    6   18      0.44      0.00
    1    7   18     -0.34      0.00
    1    8   18      1.13      0.00
    1    9   18     -1.04      0.00
    1   10   18      0.93      0.00
    1   11   18      1.68      0.00
    1   12   18     -1.96      0.00
    1   13   18      0.92      0.00
    2    2   18      1.26      0.00
    2    3   18     -0.04      0.00
    2    4   18     -0.25      0.00
    2    5   18     -1.05      0.00
    2    6   18      0.96      0.00
    2    7   18      1.92      0.00
    2    8   18     -0.70      0.00
    2    9   18      0.98      0.00
    2   10   18      0.60      0.00
    2   11   18      0.01      0.00
    2   12   18      0.11      0.00
    2   13   18      0.06      0.00
    3    3   18     -0.70      0.00
    3    4   18     -0.42      0.00
    3    5   18     -0.26      0.00
    3    6   18     -1.38      0.00
    3    7   18      1.14      0.00
    3    8   18      0.69      0.00
    3    9   18      0.73      0.00
    3   10   18      1.14      0.00
    3   11   18      0.16      0.00
    3   12   18     -0.96      0.00
    3   13   18      0.40      0.00
    4    4   18     -1.10      0.00
    4    5   18     -1.80      0.00
    4    6   18      0.86      0.00
    4    7   18     -1.13      0.00
    4    8   18      0.66      0.00
    4    9   18     -0.41      0.00
    4   10   18      0.25      0.00
    4   11   18      1.28      0.00
    4   12   18     -0.80      0.00
    4   13   18     -1.20      0.00
    5    5   18      0.02      0.00
    5    6   18     -1.41      0.00
    5    7   18      0.24      0.00
    5    8   18     -0.14      0.00
    5    9   18     -0.73      0.00
    5   10   18      0.55      0.00
    5   11   18     -1.60      0.00
    5   12   18      0.23      0.00
    6    6   18     -0.17      0.00
    6    7   18      0.33      0.00
    6    8   18     -1.09      0.00
    6    9   18     -0.55      0.00
    6   10   18     -0.94      0.00
    6   11   18      1.78      0.00
    6   12   18     -0.73      0.00
    7    7   18     -0.88      0.00
    7    8   18     -0.08      0.00
    7    9   18     -0.52      0.00
    7   10   18     -0.70      0.00
    7   11   18     -0.59      0.00
    8    8   18     -0.42      0.00
    8    9   18     -1.31      0.00
    8   10   18     -0.09      0.00
    8   11   18      0.91      0.00
    9    9   18      0.01      0.00
    9   10   18     -0.18      0.00
    0    1   19     -0.59      0.00
    0    2   19     -1.87      0.00
    0    3   19     -0.15      0.00
    0    4   19     -2.01      0.00
    0    5   19     -0.85      0.00
    0    6   19     -0.75      0.00
    0    7   19     -3.94      0.00
    0    8   19     -0.27      0.00
    0    9   19     -2.97      0.00
    0   10   19     -0.55      0.00
    0   11   19      2.42      0.00
    0   12   19     -1.19      0.00
    1    2   19      1.65      0.00
    1    3   19     -1.34      0.00
    1    4   19     -0.41      0.00
    1    5   19     -1.37      0.00
    1    6   19     -0.19      0.00
    1    7   19      1.08      0.00
    1    8   19     -4.21      0.00
    1    9   19     -0.18      0.00
    1   10   19      0.43      0.00
    1   11   19     -0.56      0.00
    1   12   19      1.39      0.00
    2    3   19      1.49      0.00
    2    4   19     -0.38      0.00
    2    5   19      1.05      0.00
    2    6   19      0.29      0.00
    2    7   19     -0.35      0.00
    2    8   19      1.07      0.00
    2    9   19     -0.81      0.00
    2   10   19      0.68      0.00
    2   11   19      0.77      0.00
    2   12   19     -0.34      0.00
    3    4   19     -0.57      0.00
    3    5   19     -0.79      0.00
    3    6   19      1.71      0.00
    3    7   19      0.74      0.00
    3    8   19      0.45      0.00
    3    9   19      0.03      0.00
    3   10   19      1.14      0.00
    3   11   19      0.54      0.00
    3   12   19      0.30      0.00
    4    5   19      0.33      0.00
    4    6   19     -0.70      0.00
    4    7   19      1.81      0.00
    4    8   19      0.61      0.00
    4    9   19      1.26      0.00
    4   10   19      0.63      0.00
    4   11   19     -0.65      0.00
    5    6   19      2.27      0.00
    5    7   19      1.07      0.00
    5    8   19      1.50      0.00
    5    9   19      0.68      0.00
    5   10   19     -0.57      0.00
    5   11   19      2.27      0.00
    6    7   19      1.57      0.00
    6    8   19      1.29      0.00
    6    9   19      0.56      0.00
    6   10   19      0.61      0.00
    7    8   19      0.62      0.00
    7    9   19     -1.12      0.00
    7   10   19     -0.44      0.00
    8    9   19      0.85      0.00
    0    0   20     -1.45      0.00
    0    1   20      0.58      0.00
    0    2   20      0.20      0.00
    0    3   20      1.01      0.00
    0    4   20     -2.12      0.00
    0    5   20      0.32      0.00
    0    6   20     -0.95      0.00
    0    7   20     -1.39      0.00
    0    8   20     -3.98      0.00
    0    9   20     -2.93      0.00
    0   10   20      1.12      0.00
    1    1   20      0.32      0.00
    1    2   20      0.70      0.00
    1    3   20      0.32      0.00
    1    4   20      0.90      0.00
    1    5   20      0.27      0.00
    1    6   20      0.35      0.00
    1    7   20     -1.36      0.00
    1    8   20     -1.51      0.00
    1    9   20     -1.05      0.00
    1   10   20     -1.42      0.00
    2    2   20      2.46      0.00
    2    3   20      0.47      0.00
    2    4   20      0.46      0.00
    2    5   20      1.27      0.00
    2    6   20      2.56      0.00
    2    7   20      0.58      0.00
    2    8   20     -0.62      0.00
    2    9   20     -1.19      0.00
    2   10   20      1.00      0.00
    3    3   20     -0.13      0.00
    3    4   20      0.58      0.00
    3    5   20      0.16      0.00
    3    6   20      0.81      0.00
    3    7   20      0.83      0.00
    3    8   20     -0.38      0.00
    3    9   20      1.05      0.00
    3   10   20     -0.94      0.00
    4    4   20     -2.70      0.00
    4    5   20      0.33      0.00
    4    6   20      0.35      0.00
    4    7   20      1.14      0.00
    4    8   20      0.67      0.00
    4    9   20     -0.50      0.00
    4   10   20      0.73      0.00
    5    5   20     -0.13      0.00
    5    6   20      0.96      0.00
    5    7   20      0.88      0.00
    5    8   20      1.94      0.00
    5    9   20      1.49      0.00
    6    6   20      1.17      0.00
    6    7   20      1.50      0.00
    6    8   20      1.18      0.00
    7    7   20      0.08      0.00
    7    8   20      0.00      0.00
    0    1   21     -0.54      0.00
    0    2   21      2.82      0.00
    0    3   21     -0.60      0.00
    0    4   21      2.42      0.00
    0    5   21     -0.29      0.00
    0    6   21      0.74      0.00
    0    7   21     -0.46      0.00
    0    8   21     -2.18      0.00
    1    2   21      0.71      0.00
    1    3   21      1.89      0.00
    1    4   21      0.17      0.00
    1    5   21      2.71      0.00
    1    6   21      2.29      0.00
    1    7   21     -0.21      0.00
    1    8   21     -0.30      0.00
    2    3   21      1.27      0.00
    2    4   21      1.82      0.00
    2    5   21      2.61      0.00
    2    6   21      2.19      0.00
    2    7   21      2.14      0.00
    2    8   21     -0.05      0.00
    3    4   21     -1.33      0.00
    3    5   21      1.81      0.00
    3    6   21      1.26      0.00
    3    7   21      0.86      0.00
    3    8   21     -0.25      0.00
    4    5   21     -2.22      0.00
    4    6   21      1.51      0.00
    4    7   21     -1.42      0.00
    5    6   21     -1.02      0.00
    5    7   21      2.40      0.00
    0    0   22      0.62      0.00
    0    1   22      0.99      0.00
    0    2   22     -0.06      0.00
    0    3   22      0.24      0.00
    0    4   22     -0.39      0.00
    0    5   22      0.36      0.00
    1    1   22      0.02      0.00
    1    2   22      0.77      0.00
    1    3   22      0.58      0.00
    1    4   22     -0.01      0.00
    1    5   22      0.95      0.00
    2    2   22      0.62      0.00
    2    3   22     -0.24      0.00
    2    4   22      1.39      0.00
    2    5   22      1.20      0.00
    3    3   22      0.29      0.00
    3    4   22      0.15      0.00
    4    4   22     -1.42      0.00
    0    1    1     64.89      0.00
    0    0    2     23.65      0.00
   10   14   15      0.53      0.00
   11   12   16      0.67      0.00
    6   15   16      0.10      0.00
    8   13   17      0.78      0.00
    6   14   17     -1.30      0.00
    2   15   17      0.65      0.00
    3   15   17      0.90      0.00
    7   12   18      0.44      0.00
    5   13   18      0.48      0.00
    0   14   18      1.09      0.00
    1   14   18      1.93      0.00
    6   11   19     -1.77      0.00
    4   12   19      0.30      0.00
    6    9   20      0.29      0.00
    0   11   20     -1.01      0.00
    1   11   20      0.77      0.00
    4    8   21      0.72      0.00
    0    9   21      0.29      0.00
    1    9   21     -1.52      0.00
    3    5   22      0.85      0.00
    0    6   22     -0.14      0.00
    1    6   22      0.31      0.00
    0    0    0      0.00      0.00
# SQUEEZE RESULTS (Version =  21116)
# Note: Data are Listed for all Voids in the P1 Unit Cell
# i.e. Centre of Gravity, Solvent Accessible Volume,
# Recovered number of Electrons in the Void and
# Details about the Squeezed Material
loop_
  _platon_squeeze_void_nr
  _platon_squeeze_void_average_x
  _platon_squeeze_void_average_y
  _platon_squeeze_void_average_z
  _platon_squeeze_void_volume
  _platon_squeeze_void_count_electrons
  _platon_squeeze_void_content
   1  0.000  0.000  0.000       509        64 ' '
   2  0.500  0.500  0.500       509        64 ' '
# Missing Reflections Below sin(th)/lambda = 0.25
loop_
  _platon_missing_refln_index_h
  _platon_missing_refln_index_k
  _platon_missing_refln_index_l
  _platon_missing_refln_theta
    0    1    1     1.646
    0    0    2     2.328
_platon_squeeze_void_probe_radius                  1.20
_platon_squeeze_details
)
TITL 20220627jyj_sif6_c3h6_0m_a.res in Pm-3n
CELL   17.4998   17.4998   17.4998     90.00     90.00     90.00
SPGR Pm-3n
# Solvent Accessible Volume =      1028
# Electrons Found in S.A.V. =       122
# Note: Atoms in Void as Cxxx and Qxxx all others
Q101 0.202 0.188-0.005 !       1.59 eA-3
Q102 0.500 0.111 0.281 !       1.54 eA-3
Q103 0.877 0.203 0.001 !       1.18 eA-3
C104 0.500 0.500 0.500 !       1.09 eA-3
C105 0.636 0.355 0.645 !       1.07 eA-3
C106 0.500 0.428 0.731 !       0.62 eA-3
Q107 0.018 0.916 0.257 !       0.57 eA-3
Q108 1.000 0.031 0.283 !       0.57 eA-3
Q109 0.644 0.422 0.621 !       0.55 eA-3
Q110 0.079 0.090 0.211 !       0.52 eA-3
Q111 1.000 0.284 0.110 !       0.52 eA-3
Q112 0.676 0.234 0.499 !       0.50 eA-3
Q113 0.500 1.004 0.203 !       0.50 eA-3
)
;
_shelx_SHELXL_version_number     2014/7

_iucr_refine_instructions_details 
;

    20220627jyj_sif6_c3h6_0m_sq.res created by SHELXL-2014/7

TITL 20220627jyj_sif6_c3h6_0m_a.res in Pm-3n
REM Old TITL 20220627jyj_sif6_c3h6_0m_a.res in Pm-3n
REM SHELXT solution in Pm-3n
REM R1 0.143, Rweak 0.004, Alpha 0.024, Orientation as input
REM Formula found by SHELXT: C64 Cu3 F18 N24 Si3
CELL 0.71073 17.4998 17.4998 17.4998 90 90 90
ZERR 6 0.0005 0.0005 0.0005 0 0 0
LATT 1
SYMM -X,-Y,+Z
SYMM -X,+Y,-Z
SYMM +X,-Y,-Z
SYMM +Z,+X,+Y
SYMM +Z,-X,-Y
SYMM -Z,-X,+Y
SYMM -Z,+X,-Y
SYMM +Y,+Z,+X
SYMM -Y,+Z,-X
SYMM +Y,-Z,-X
SYMM -Y,-Z,+X
SYMM 0.5+Y,0.5+X,0.5-Z
SYMM 0.5-Y,0.5-X,0.5-Z
SYMM 0.5+Y,0.5-X,0.5+Z
SYMM 0.5-Y,0.5+X,0.5+Z
SYMM 0.5+X,0.5+Z,0.5-Y
SYMM 0.5-X,0.5+Z,0.5+Y
SYMM 0.5-X,0.5-Z,0.5-Y
SYMM 0.5+X,0.5-Z,0.5+Y
SYMM 0.5+Z,0.5+Y,0.5-X
SYMM 0.5+Z,0.5-Y,0.5+X
SYMM 0.5-Z,0.5+Y,0.5+X
SYMM 0.5-Z,0.5-Y,0.5-X
SFAC C H Cu F N Si
UNIT 174 204 6 36 32 6
EQIV $1 1-X,+Y,+Z
DFIX 1.5 C5 C4
DFIX 1.5 C7 C8
DFIX 1.32 C7 C6
DFIX 1.32 C5 C6
DANG 2 C4 C8
DANG 2.6 C4 C6
SIMU 0.02 0.04 8
EADP F4 F3
 
L.S. 50 0 3
PLAN  20
SIZE 0.14 0.29 0.3
TEMP -172.15
FREE C5 C8
FREE C5 C8_$1
FREE C5 C7
FREE C5 C7_$1
FREE C8 H5
FREE C8 H5_$1
FREE C4 C8
FREE C4 C8_$1
FREE C7 H5
FREE C7 H5_$1
ABIN
BOND $H
MORE -1
CONF
ABIN
fmap 2
acta 52
REM <olex2.extras>
REM <HklSrc "%.\\20220627jyj_sif6_c3h6_0m_sq.hkl">
REM </olex2.extras>
 
WGHT    0.194000   35.732998
FVAR       0.26737
CU1   3    0.250000    0.000000    0.500000    10.12500    0.02696    0.00853 =
         0.00853    0.00000    0.00000    0.00000
SI1   6    0.500000    0.000000    0.500000    10.12500    0.01090    0.01371 =
         0.00895    0.00000    0.00000    0.00000
F2    4    0.402531    0.000000    0.500000    10.25000    0.01379    0.01813 =
         0.01448    0.00000    0.00000    0.00000
PART 2
F4    4    0.500000   -0.077171    0.442887    10.25000    0.01708    0.03276 =
         0.02709   -0.01716    0.00000    0.00000
 
PART 0
N2    5    0.250000    0.080556    0.580556    10.50000    0.02241    0.01246 =
         0.01246   -0.00116   -0.00059    0.00059
N1    5    0.250000    0.250000    0.750000    10.16667    0.01528    0.01528 =
         0.01528   -0.00770   -0.00770    0.00770
C3    1    0.250000    0.193138    0.693138    10.50000    0.01874    0.01391 =
         0.01391   -0.00341   -0.00490    0.00490
C1    1    0.316176    0.109004    0.608056    11.00000    0.01918    0.02686 =
         0.01921   -0.01142    0.00018    0.00309
AFIX  43
H1    2    0.363057    0.089986    0.588372    11.00000   -1.20000
AFIX   0
C2    1    0.318137    0.165089    0.664102    11.00000    0.01610    0.02339 =
         0.02508   -0.01013   -0.00503    0.00305
AFIX  43
H2    2    0.365628    0.184029    0.682348    11.00000   -1.20000
AFIX   0
 
PART 1
F3    4    0.500000   -0.057706    0.422605    10.25000    0.01708    0.03276 =
         0.02709   -0.01716    0.00000    0.00000
 
PART 0
C6    1    0.500000   -0.106884    0.282473    10.37500    0.01469    0.02837 =
         0.00726    0.00286    0.00000    0.00000
PART 2
AFIX   3
H6BC  2    0.500000   -0.127534    0.328322    10.18750   -1.20000
H6BD  2    0.500000   -0.056844    0.277443    10.18750   -1.20000
AFIX   3
PART 0
PART 1
H6AA  2    0.500000   -0.073104    0.245223    10.18750   -1.20000
H6AB  2    0.500000   -0.091504    0.330353    10.18750   -1.20000
AFIX   0
PART 0
PART 2
C7    1    0.500000   -0.152323    0.220689    10.18750    0.05620    0.05795 =
         0.05433    0.00580    0.00000    0.00000
AFIX   3
H7    2    0.500000   -0.118743    0.178059    10.18750   -1.20000
AFIX   0
C8    1    0.500000   -0.232901    0.191395    10.18750    0.05627    0.06639 =
         0.05205    0.00267    0.00000    0.00000
AFIX   3
H8A   2    0.545720   -0.259130    0.210295    10.18750   -1.50000
H8B   2    0.454280   -0.259130    0.210295    10.18750   -1.50000
H8C   2    0.500000   -0.233381    0.135385    10.18750   -1.50000
AFIX   0
PART 0
PART 1
C4    1    0.500000   -0.259297    0.303299    10.18750    0.04752    0.08326 =
         0.06758    0.00353    0.00000    0.00000
AFIX   3
H4A   2    0.545720   -0.264847    0.335149    10.18750   -1.50000
H4B   2    0.454280   -0.264847    0.335149    10.18750   -1.50000
H4C   2    0.500000   -0.298787    0.263599    10.18750   -1.50000
AFIX   0
C5    1    0.500000   -0.180448    0.269733    10.18750    0.05132    0.05894 =
         0.05025    0.00382    0.00000    0.00000
AFIX   3
H5    2    0.500000   -0.185398    0.215653    10.18750   -1.20000
AFIX   0
HKLF 4
 
REM  20220627jyj_sif6_c3h6_0m_a.res in Pm-3n
REM R1 =  0.0926 for     916 Fo > 4sig(Fo)  and  0.1082 for all    1135 data
REM     78 parameters refined using    480 restraints
 
END  
     
WGHT      0.1837     37.1558 

REM Highest difference peak  2.003,  deepest hole -1.966,  1-sigma level  0.217
Q1    1   0.5000 -0.3203  0.2986  10.50000  0.05    1.61
Q2    1   0.5000 -0.2984  0.3681  10.50000  0.05    0.87
Q3    1   0.5000  0.0000  0.4032  10.25000  0.05    0.57
Q4    1   0.5000 -0.2530  0.3953  10.50000  0.05    0.51
Q5    1   0.5000  0.0000  0.3030  10.25000  0.05    0.50
Q6    1   0.5000 -0.0950  0.4754  10.50000  0.05    0.45
Q7    1   0.2203  0.1787  0.6732  11.00000  0.05    0.40
Q8    1   0.4002 -0.2059  0.2165  11.00000  0.05    0.40
Q9    1   0.5000 -0.2084  0.3160  10.50000  0.05    0.39
Q10   1   0.5000 -0.2411  0.5000  10.25000  0.05    0.37
Q11   1   0.3308  0.0000  0.5000  10.25000  0.05    0.37
Q12   1   0.6192 -0.2705  0.3998  11.00000  0.05    0.36
Q13   1   0.3812  0.2135  0.6386  11.00000  0.05    0.36
Q14   1   0.2500  0.2174  0.7174  10.50000  0.05    0.34
Q15   1   0.5000 -0.2209  0.4060  10.50000  0.05    0.33
Q16   1   0.5000 -0.0947  0.5000  10.25000  0.05    0.33
Q17   1   0.1806  0.0251  0.5000  10.50000  0.05    0.32
Q18   1   0.5847 -0.2125  0.2047  11.00000  0.05    0.32
Q19   1   0.2235  0.1924  0.6593  11.00000  0.05    0.32
Q20   1   0.5000 -0.0231  0.3436  10.50000  0.05    0.31

  REM The information below was added by Olex2.
  REM
  REM R1 = 0.0926 for 916 Fo > 4sig(Fo) and 0.1082 for all 19758 data
  REM n/a parameters refined using n/a restraints
  REM Highest difference peak 2.00, deepest hole -1.97
  REM Mean Shift 0, Max Shift 0.000.
  
  REM +++ Tabular Listing of Refinement Information +++
  REM R1_all = 0.1082
  REM R1_gt = 0.0926
  REM wR_ref = 0.3134
  REM GOOF = 1.106
  REM Shift_max = 0.000
  REM Shift_mean = 0
  REM Reflections_all = 19758
  REM Reflections_gt = 916
  REM Parameters = n/a
  REM Hole = -1.97
  REM Peak = 2.00
  REM Flack = n/a
  
  
;
_olex2_submission_special_instructions 'No special instructions were received'
####################################################################### 
# 
# This file contains crystal structure data downloaded from the 
# Cambridge Structural Database (CSD) hosted by the Cambridge 
# Crystallographic Data Centre (CCDC).
# 
# Full information about CCDC data access policies and citation 
# guidelines are available at http://www.ccdc.cam.ac.uk/access/V1 
# 
# Audit and citation data items may have been added by the CCDC. 
# Please retain this information to preserve the provenance of 
# this file and to allow appropriate attribution of the data. 
# 
#######################################################################

data_20220628_znu2_si_activated_02_b_sq
_database_code_depnum_ccdc_archive 'CCDC 2190370'
loop_
_audit_author_name
_audit_author_address
'LIngyao Wang'
;Zhejiang Normal University
China
;
_audit_update_record             
;
2022-07-14 deposited with the CCDC.	2022-12-08 downloaded from the CCDC.
;
_audit_creation_date             2022-06-28
_audit_creation_method           
;
Olex2 1.2
(compiled 2016.08.25 svn.r3337 for OlexSys, GUI svn.r5221)
;
_chemical_name_common            ?
_chemical_name_systematic        ?
_chemical_formula_moiety         '0.17(C120 H96 Cu6 N32), 2(F3 Si0.5)'
_chemical_formula_sum            'C20 H16 Cu F6 N5.33 Si'
_chemical_formula_weight         536.68
_chemical_melting_point          ?
loop_
_atom_type_symbol
_atom_type_description
_atom_type_scat_dispersion_real
_atom_type_scat_dispersion_imag
_atom_type_scat_source
C C 0.0033 0.0016 'International Tables Vol C Tables 4.2.6.8 and 6.1.1.4'
H H 0.0000 0.0000 'International Tables Vol C Tables 4.2.6.8 and 6.1.1.4'
Cu Cu 0.3201 1.2651 'International Tables Vol C Tables 4.2.6.8 and 6.1.1.4'
F F 0.0171 0.0103 'International Tables Vol C Tables 4.2.6.8 and 6.1.1.4'
N N 0.0061 0.0033 'International Tables Vol C Tables 4.2.6.8 and 6.1.1.4'
Si Si 0.0817 0.0704 'International Tables Vol C Tables 4.2.6.8 and 6.1.1.4'

_shelx_space_group_comment       
;
The symmetry employed for this shelxl refinement is uniquely defined
by the following loop, which should always be used as a source of
symmetry information in preference to the above space-group names.
They are only intended as comments.
;
_space_group_crystal_system      cubic
_space_group_IT_number           223
_space_group_name_H-M_alt        'P m -3 n'
_space_group_name_Hall           '-P 4n 2 3'
loop_
_space_group_symop_operation_xyz
'x, y, z'
'-x, -y, z'
'-x, y, -z'
'x, -y, -z'
'z, x, y'
'z, -x, -y'
'-z, -x, y'
'-z, x, -y'
'y, z, x'
'-y, z, -x'
'y, -z, -x'
'-y, -z, x'
'y+1/2, x+1/2, -z+1/2'
'-y+1/2, -x+1/2, -z+1/2'
'y+1/2, -x+1/2, z+1/2'
'-y+1/2, x+1/2, z+1/2'
'x+1/2, z+1/2, -y+1/2'
'-x+1/2, z+1/2, y+1/2'
'-x+1/2, -z+1/2, -y+1/2'
'x+1/2, -z+1/2, y+1/2'
'z+1/2, y+1/2, -x+1/2'
'z+1/2, -y+1/2, x+1/2'
'-z+1/2, y+1/2, x+1/2'
'-z+1/2, -y+1/2, -x+1/2'
'-x, -y, -z'
'x, y, -z'
'x, -y, z'
'-x, y, z'
'-z, -x, -y'
'-z, x, y'
'z, x, -y'
'z, -x, y'
'-y, -z, -x'
'y, -z, x'
'-y, z, x'
'y, z, -x'
'-y-1/2, -x-1/2, z-1/2'
'y-1/2, x-1/2, z-1/2'
'-y-1/2, x-1/2, -z-1/2'
'y-1/2, -x-1/2, -z-1/2'
'-x-1/2, -z-1/2, y-1/2'
'x-1/2, -z-1/2, -y-1/2'
'x-1/2, z-1/2, y-1/2'
'-x-1/2, z-1/2, -y-1/2'
'-z-1/2, -y-1/2, x-1/2'
'-z-1/2, y-1/2, -x-1/2'
'z-1/2, -y-1/2, -x-1/2'
'z-1/2, y-1/2, x-1/2'

_cell_length_a                   17.5051(3)
_cell_length_b                   17.5051(3)
_cell_length_c                   17.5051(3)
_cell_angle_alpha                90
_cell_angle_beta                 90
_cell_angle_gamma                90
_cell_volume                     5364.1(3)
_cell_formula_units_Z            6
_cell_measurement_reflns_used    5106
_cell_measurement_temperature    102(2)
_cell_measurement_theta_max      27.40
_cell_measurement_theta_min      2.60
_shelx_estimated_absorpt_T_max   0.875
_shelx_estimated_absorpt_T_min   0.831
_exptl_absorpt_coefficient_mu    0.687
_exptl_absorpt_correction_T_max  ?
_exptl_absorpt_correction_T_min  ?
_exptl_absorpt_correction_type   none
_exptl_absorpt_process_details   ?
_exptl_absorpt_special_details   ?
_exptl_crystal_colour            'clear dark violet'
_exptl_crystal_colour_lustre     clear
_exptl_crystal_colour_modifier   dark
_exptl_crystal_colour_primary    violet
_exptl_crystal_density_diffrn    0.997
_exptl_crystal_density_meas      ?
_exptl_crystal_density_method    ?
_exptl_crystal_description       block
_exptl_crystal_F_000             1622
_exptl_crystal_size_max          0.28
_exptl_crystal_size_mid          0.25
_exptl_crystal_size_min          0.2
_exptl_transmission_factor_max   ?
_exptl_transmission_factor_min   ?
_diffrn_reflns_av_R_equivalents  0.0816
_diffrn_reflns_av_unetI/netI     0.0268
_diffrn_reflns_Laue_measured_fraction_full 0.998
_diffrn_reflns_Laue_measured_fraction_max 0.998
_diffrn_reflns_limit_h_max       20
_diffrn_reflns_limit_h_min       -22
_diffrn_reflns_limit_k_max       22
_diffrn_reflns_limit_k_min       -17
_diffrn_reflns_limit_l_max       22
_diffrn_reflns_limit_l_min       -22
_diffrn_reflns_number            20027
_diffrn_reflns_point_group_measured_fraction_full 0.998
_diffrn_reflns_point_group_measured_fraction_max 0.998
_diffrn_reflns_theta_full        26.000
_diffrn_reflns_theta_max         27.461
_diffrn_reflns_theta_min         2.327
_diffrn_ambient_temperature      102.0
_diffrn_detector_area_resol_mean ?
_diffrn_measured_fraction_theta_full 0.998
_diffrn_measured_fraction_theta_max 0.998
_diffrn_measurement_device_type  'Bruker APEX-II CCD'
_diffrn_measurement_method       '\f and \w scans'
_diffrn_radiation_type           MoK\a
_diffrn_radiation_wavelength     0.71073
_diffrn_source                   ?
_diffrn_standards_number         0
_reflns_Friedel_coverage         0.000
_reflns_Friedel_fraction_full    .
_reflns_Friedel_fraction_max     .
_reflns_number_gt                937
_reflns_number_total             1135
_reflns_special_details          
;
 Reflections were merged by SHELXL according to the crystal
 class for the calculation of statistics and refinement.
 
 Structure factors included contributions from the .fab file.
 
 _reflns_Friedel_fraction is defined as the number of unique
 Friedel pairs measured divided by the number that would be
 possible theoretically, ignoring centric projections and
 systematic absences.
;
_reflns_threshold_expression     'I > 2\s(I)'
_computing_cell_refinement       'SAINT V8.38A (?, 2016)'
_computing_data_collection       ?
_computing_data_reduction        'SAINT V8.38A (?, 2016)'
_computing_molecular_graphics    'Olex2 (Dolomanov et al., 2009)'
_computing_publication_material  'Olex2 (Dolomanov et al., 2009)'
_computing_structure_refinement  'ShelXL (Sheldrick, 2015)'
_computing_structure_solution    ?
_refine_diff_density_max         0.319
_refine_diff_density_min         -0.266
_refine_diff_density_rms         0.069
_refine_ls_extinction_coef       .
_refine_ls_extinction_method     none
_refine_ls_goodness_of_fit_ref   1.240
_refine_ls_hydrogen_treatment    constr
_refine_ls_matrix_type           full
_refine_ls_number_parameters     53
_refine_ls_number_reflns         1135
_refine_ls_number_restraints     0
_refine_ls_R_factor_all          0.0457
_refine_ls_R_factor_gt           0.0362
_refine_ls_restrained_S_all      1.240
_refine_ls_shift/su_max          0.000
_refine_ls_shift/su_mean         0.000
_refine_ls_structure_factor_coef Fsqd
_refine_ls_weighting_details     
'w=1/[\s^2^(Fo^2^)+(0.0390P)^2^+7.7930P] where P=(Fo^2^+2Fc^2^)/3'
_refine_ls_weighting_scheme      calc
_refine_ls_wR_factor_gt          0.1110
_refine_ls_wR_factor_ref         0.1174
_refine_special_details          ?
_olex2_refinement_description    
;
1. Fixed Uiso
 At 1.2 times of:
  All C(H) groups
2. Others
 Sof(F0)=0.5*(1-FVAR(2))
 Sof(F1)=0.5*FVAR(2)
3.a Aromatic/amide H refined with riding coordinates:
 C008(H008), C009(H009)
;
_atom_sites_solution_hydrogens   geom
_atom_sites_solution_primary     ?
_atom_sites_solution_secondary   ?
loop_
_atom_site_label
_atom_site_type_symbol
_atom_site_fract_x
_atom_site_fract_y
_atom_site_fract_z
_atom_site_U_iso_or_equiv
_atom_site_adp_type
_atom_site_occupancy
_atom_site_site_symmetry_order
_atom_site_calc_flag
_atom_site_refinement_flags_posn
_atom_site_refinement_flags_adp
_atom_site_refinement_flags_occupancy
_atom_site_disorder_assembly
_atom_site_disorder_group
Cu01 Cu 1.0000 0.7500 0.5000 0.0192(2) Uani 1 8 d S T P . .
Si02 Si 1.0000 0.5000 0.5000 0.0135(3) Uani 1 8 d S T P . .
F003 F 1.0000 0.59735(14) 0.5000 0.0172(5) Uani 1 4 d S T P A .
N004 N 0.7500 0.7500 0.2500 0.0199(9) Uani 1 6 d S T P . .
N005 N 0.91928(10) 0.7500 0.41928(10) 0.0179(5) Uani 1 2 d S T P . .
C006 C 0.80708(11) 0.7500 0.30708(11) 0.0174(6) Uani 1 2 d S T P . .
F0 F 0.9171(5) 0.5000 0.4511(7) 0.027(2) Uani 0.49(2) 2 d S T P A 1
C008 C 0.83425(14) 0.68213(13) 0.33688(13) 0.0264(5) Uani 1 1 d . . . . .
H008 H 0.8149 0.6346 0.3192 0.032 Uiso 1 1 calc R . . . .
C009 C 0.88980(14) 0.68439(14) 0.39251(14) 0.0268(5) Uani 1 1 d . . . . .
H009 H 0.9081 0.6375 0.4129 0.032 Uiso 1 1 calc R . . . .
F1 F 0.9514(7) 0.5000 0.4179(5) 0.030(2) Uani 0.51(2) 2 d S T P A 2

loop_
_atom_site_aniso_label
_atom_site_aniso_U_11
_atom_site_aniso_U_22
_atom_site_aniso_U_33
_atom_site_aniso_U_23
_atom_site_aniso_U_13
_atom_site_aniso_U_12
Cu01 0.0097(3) 0.0381(5) 0.0097(3) 0.000 0.000 0.000
Si02 0.0141(7) 0.0117(7) 0.0146(7) 0.000 0.000 0.000
F003 0.0192(13) 0.0123(11) 0.0200(13) 0.000 0.000 0.000
N004 0.0199(9) 0.0199(9) 0.0199(9) -0.0106(11) -0.0106(11) 0.0106(11)
N005 0.0141(7) 0.0257(13) 0.0141(7) -0.0025(8) -0.0012(9) 0.0025(8)
C006 0.0156(8) 0.0209(14) 0.0156(8) -0.0042(9) -0.0030(11) 0.0042(9)
F0 0.025(4) 0.017(2) 0.038(5) 0.000 -0.013(3) 0.000
C008 0.0324(13) 0.0193(11) 0.0275(12) -0.0056(10) -0.0144(10) 0.0038(9)
C009 0.0289(13) 0.0237(12) 0.0278(13) 0.0011(10) -0.0121(10) 0.0038(10)
F1 0.044(5) 0.021(2) 0.024(3) 0.000 -0.013(3) 0.000

_geom_special_details            
;
 All esds (except the esd in the dihedral angle between two l.s. planes)
 are estimated using the full covariance matrix.  The cell esds are taken
 into account individually in the estimation of esds in distances, angles
 and torsion angles; correlations between esds in cell parameters are only
 used when they are defined by crystal symmetry.  An approximate (isotropic)
 treatment of cell esds is used for estimating esds involving l.s. planes.
;
loop_
_geom_bond_atom_site_label_1
_geom_bond_atom_site_label_2
_geom_bond_distance
_geom_bond_site_symmetry_2
_geom_bond_publ_flag
Cu01 N005 1.998(2) 3_756 ?
Cu01 N005 1.998(2) . ?
Cu01 N005 1.998(2) 26_556 ?
Cu01 N005 1.998(2) 28_755 ?
Si02 F003 1.704(2) . ?
Si02 F003 1.704(2) 25_766 ?
Si02 F0 1.684(5) 2_765 ?
Si02 F0 1.684(5) 25_766 ?
Si02 F0 1.684(5) 26_556 ?
Si02 F0 1.684(5) . ?
Si02 F1 1.671(4) 26_556 ?
Si02 F1 1.671(4) 25_766 ?
Si02 F1 1.671(4) . ?
Si02 F1 1.671(4) 2_765 ?
N004 C006 1.413(3) 11_566 ?
N004 C006 1.413(3) . ?
N004 C006 1.413(3) 8_656 ?
N005 C009 1.343(3) . ?
N005 C009 1.344(3) 22_564 ?
C006 C008 1.382(3) 22_564 ?
C006 C008 1.382(3) . ?
F0 F0 1.71(2) 26_556 ?
C008 H008 0.9500 . ?
C008 C009 1.377(3) . ?
C009 H009 0.9500 . ?
F1 F1 1.70(2) 2_765 ?

loop_
_geom_angle_atom_site_label_1
_geom_angle_atom_site_label_2
_geom_angle_atom_site_label_3
_geom_angle
_geom_angle_site_symmetry_1
_geom_angle_site_symmetry_3
_geom_angle_publ_flag
N005 Cu01 N005 90.0 3_756 28_755 ?
N005 Cu01 N005 90.0 26_556 . ?
N005 Cu01 N005 90.000(1) 3_756 26_556 ?
N005 Cu01 N005 90.000(1) 28_755 . ?
N005 Cu01 N005 180.0 28_755 26_556 ?
N005 Cu01 N005 180.0 3_756 . ?
F003 Si02 F003 180.0 . 25_766 ?
F0 Si02 F003 90.0 25_766 . ?
F0 Si02 F003 90.0 25_766 25_766 ?
F0 Si02 F003 90.0 . . ?
F0 Si02 F003 90.000(1) . 25_766 ?
F0 Si02 F003 90.000(1) 2_765 . ?
F0 Si02 F003 90.000(1) 26_556 25_766 ?
F0 Si02 F003 90.000(1) 26_556 . ?
F0 Si02 F003 90.000(1) 2_765 25_766 ?
F0 Si02 F0 61.1(9) 25_766 2_765 ?
F0 Si02 F0 180.0 25_766 . ?
F0 Si02 F0 180.0 26_556 2_765 ?
F0 Si02 F0 118.9(9) 25_766 26_556 ?
F0 Si02 F0 61.1(9) 26_556 . ?
F0 Si02 F0 118.9(9) 2_765 . ?
F1 Si02 F003 90.0 25_766 . ?
F1 Si02 F003 90.0 25_766 25_766 ?
F1 Si02 F003 90.0 . 25_766 ?
F1 Si02 F003 90.000(1) 26_556 . ?
F1 Si02 F003 90.000(1) 2_765 . ?
F1 Si02 F003 90.0 . . ?
F1 Si02 F003 90.000(1) 2_765 25_766 ?
F1 Si02 F003 90.000(1) 26_556 25_766 ?
F1 Si02 F1 180.0 25_766 . ?
F1 Si02 F1 61.2(9) 2_765 . ?
F1 Si02 F1 118.8(9) 26_556 . ?
F1 Si02 F1 118.8(9) 25_766 2_765 ?
F1 Si02 F1 61.2(9) 25_766 26_556 ?
F1 Si02 F1 180.0 26_556 2_765 ?
C006 N004 C006 120.000(1) 11_566 8_656 ?
C006 N004 C006 120.0 11_566 . ?
C006 N004 C006 120.0 8_656 . ?
C009 N005 Cu01 121.21(13) . . ?
C009 N005 Cu01 121.21(13) 22_564 . ?
C009 N005 C009 117.6(3) . 22_564 ?
C008 C006 N004 120.69(14) . . ?
C008 C006 N004 120.69(13) 22_564 . ?
C008 C006 C008 118.6(3) . 22_564 ?
Si02 F0 F0 59.5(5) . 26_556 ?
C006 C008 H008 120.5 . . ?
C009 C008 C006 119.0(2) . . ?
C009 C008 H008 120.5 . . ?
N005 C009 C008 122.9(2) . . ?
N005 C009 H009 118.6 . . ?
C008 C009 H009 118.6 . . ?
Si02 F1 F1 59.4(5) . 2_765 ?

loop_
_geom_torsion_atom_site_label_1
_geom_torsion_atom_site_label_2
_geom_torsion_atom_site_label_3
_geom_torsion_atom_site_label_4
_geom_torsion
_geom_torsion_site_symmetry_1
_geom_torsion_site_symmetry_2
_geom_torsion_site_symmetry_3
_geom_torsion_site_symmetry_4
_geom_torsion_publ_flag
Cu01 N005 C009 C008 -179.89(19) . . . . ?
F003 Si02 F0 F0 90.000(1) 25_766 . . 26_556 ?
F003 Si02 F0 F0 -90.000(1) . . . 26_556 ?
F003 Si02 F1 F1 90.000(1) . . . 2_765 ?
F003 Si02 F1 F1 -90.000(1) 25_766 . . 2_765 ?
N004 C006 C008 C009 -179.90(18) . . . . ?
C006 N004 C006 C008 -36.83(13) 8_656 . . 22_564 ?
C006 N004 C006 C008 -36.83(13) 11_566 . . . ?
C006 N004 C006 C008 143.17(13) 11_566 . . 22_564 ?
C006 N004 C006 C008 143.17(13) 8_656 . . . ?
C006 C008 C009 N005 -0.2(4) . . . . ?
F0 Si02 F0 F0 180.000(1) 2_765 . . 26_556 ?
C008 C006 C008 C009 0.10(18) 22_564 . . . ?
C009 N005 C009 C008 0.11(19) 22_564 . . . ?
F1 Si02 F1 F1 180.000(1) 26_556 . . 2_765 ?

_shelx_fab_checksum              75087
_shelx_fab_file                  
;
    0    0    2     30.85      0.00
    0    1    2    101.87      0.00
    1    1    2     -5.30      0.00
    0    2    2   -144.78      0.00
    2    2    2      7.59      0.00
    0    1    3    -28.47      0.00
    0    2    3     21.12      0.00
    1    2    3     18.76      0.00
    0    3    3      6.32      0.00
    2    3    3     26.09      0.00
    0    1    4    -13.22      0.00
    0    2    4    -11.88      0.00
    0    3    4    -55.09      0.00
    1    1    4    -31.61      0.00
    1    2    4     22.81      0.00
    1    3    4     44.32      0.00
    2    2    4     45.75      0.00
    2    3    4     18.23      0.00
    3    3    4     12.54      0.00
    0    4    4     51.67      0.00
    2    4    4     11.56      0.00
    4    4    4    -45.60      0.00
    0    1    5     18.11      0.00
    0    2    5     -8.00      0.00
    0    3    5     25.49      0.00
    0    4    5    -18.44      0.00
    1    2    5    -39.66      0.00
    1    3    5     19.89      0.00
    1    4    5     -3.33      0.00
    2    3    5    -15.14      0.00
    2    4    5    -28.54      0.00
    3    4    5     -5.09      0.00
    0    5    5     74.34      0.00
    2    5    5    -22.91      0.00
    4    5    5     -9.98      0.00
    0    0    6     66.38      0.00
    0    1    6     18.73      0.00
    0    2    6    -58.95      0.00
    0    3    6    -38.09      0.00
    0    4    6     -0.36      0.00
    0    5    6      9.50      0.00
    1    1    6     -7.88      0.00
    1    2    6      0.90      0.00
    1    3    6      0.54      0.00
    1    4    6     -2.07      0.00
    1    5    6     -9.89      0.00
    2    2    6     12.83      0.00
    2    3    6     15.81      0.00
    2    4    6      8.11      0.00
    2    5    6      6.07      0.00
    3    3    6     12.33      0.00
    3    4    6      4.67      0.00
    3    5    6     -5.04      0.00
    4    4    6     -0.95      0.00
    4    5    6     -6.95      0.00
    5    5    6     -0.70      0.00
    0    6    6     18.31      0.00
    2    6    6     -4.37      0.00
    4    6    6     -6.62      0.00
    6    6    6     -3.21      0.00
    0    1    7     16.32      0.00
    0    2    7     17.17      0.00
    0    3    7    -38.98      0.00
    0    4    7     37.26      0.00
    0    5    7     17.12      0.00
    0    6    7     26.63      0.00
    1    2    7     11.65      0.00
    1    3    7     -8.14      0.00
    1    4    7     22.20      0.00
    1    5    7    -13.44      0.00
    1    6    7     20.80      0.00
    2    3    7     18.76      0.00
    2    4    7      0.85      0.00
    2    5    7      0.17      0.00
    2    6    7     -2.34      0.00
    3    4    7     33.60      0.00
    3    5    7      5.45      0.00
    3    6    7     -7.22      0.00
    4    5    7      9.05      0.00
    4    6    7     -3.07      0.00
    5    6    7     -2.48      0.00
    0    7    7    -17.45      0.00
    2    7    7      0.65      0.00
    4    7    7     -3.48      0.00
    6    7    7     -3.54      0.00
    0    0    8     33.59      0.00
    0    1    8     31.37      0.00
    0    2    8    -46.89      0.00
    0    3    8    -10.67      0.00
    0    4    8     -9.79      0.00
    0    5    8     30.62      0.00
    0    6    8      3.54      0.00
    0    7    8     -8.73      0.00
    1    1    8      1.48      0.00
    1    2    8     10.83      0.00
    1    3    8      3.23      0.00
    1    4    8     -0.67      0.00
    1    5    8      4.77      0.00
    1    6    8     -3.29      0.00
    1    7    8     13.32      0.00
    2    2    8     24.92      0.00
    2    3    8      6.00      0.00
    2    4    8     17.29      0.00
    2    5    8     -4.96      0.00
    2    6    8      3.45      0.00
    2    7    8     -6.45      0.00
    3    3    8      7.18      0.00
    3    4    8      4.54      0.00
    3    5    8      1.19      0.00
    3    6    8     -3.03      0.00
    3    7    8    -12.15      0.00
    4    4    8      5.67      0.00
    4    5    8     -8.09      0.00
    4    6    8      0.93      0.00
    4    7    8      1.45      0.00
    5    5    8     10.30      0.00
    5    6    8      0.54      0.00
    5    7    8     -0.87      0.00
    6    6    8      2.39      0.00
    6    7    8      0.23      0.00
    7    7    8     -9.73      0.00
    0    8    8     -7.31      0.00
    2    8    8      4.05      0.00
    4    8    8      1.15      0.00
    6    8    8     -1.07      0.00
    8    8    8     -4.44      0.00
    0    1    9     -7.35      0.00
    0    2    9     -9.36      0.00
    0    3    9     -9.57      0.00
    0    4    9     -5.47      0.00
    0    5    9     26.97      0.00
    0    6    9     -8.12      0.00
    0    7    9     -7.49      0.00
    0    8    9    -17.65      0.00
    1    2    9    -14.92      0.00
    1    3    9      9.73      0.00
    1    4    9    -13.86      0.00
    1    5    9      3.09      0.00
    1    6    9     -7.32      0.00
    1    7    9      5.63      0.00
    1    8    9      0.72      0.00
    2    3    9     -0.76      0.00
    2    4    9    -10.55      0.00
    2    5    9     -7.06      0.00
    2    6    9     -3.18      0.00
    2    7    9      5.72      0.00
    2    8    9      7.22      0.00
    3    4    9     -8.88      0.00
    3    5    9      3.30      0.00
    3    6    9     -1.15      0.00
    3    7    9     -1.63      0.00
    3    8    9      1.30      0.00
    4    5    9     -8.95      0.00
    4    6    9      3.15      0.00
    4    7    9      2.29      0.00
    4    8    9      3.47      0.00
    5    6    9      5.33      0.00
    5    7    9     -6.16      0.00
    5    8    9      6.44      0.00
    6    7    9      1.20      0.00
    6    8    9      0.54      0.00
    7    8    9     -3.81      0.00
    0    9    9     14.97      0.00
    2    9    9      7.05      0.00
    4    9    9     -8.31      0.00
    6    9    9      5.29      0.00
    8    9    9     -0.57      0.00
    0    0   10     67.17      0.00
    0    1   10     -7.94      0.00
    0    2   10     -6.91      0.00
    0    3   10    -30.53      0.00
    0    4   10     13.69      0.00
    0    5   10      5.97      0.00
    0    6   10      6.05      0.00
    0    7   10    -17.46      0.00
    0    8   10      3.31      0.00
    0    9   10      7.69      0.00
    1    1   10     -6.87      0.00
    1    2   10      8.85      0.00
    1    3   10      3.72      0.00
    1    4   10      0.30      0.00
    1    5   10     -1.86      0.00
    1    6   10      2.96      0.00
    1    7   10     -2.25      0.00
    1    8   10      6.53      0.00
    1    9   10      1.54      0.00
    2    2   10     12.15      0.00
    2    3   10     13.04      0.00
    2    4   10     -5.92      0.00
    2    5   10      2.82      0.00
    2    6   10     -0.55      0.00
    2    7   10      5.92      0.00
    2    8   10      0.66      0.00
    2    9   10      3.10      0.00
    3    3   10    -11.47      0.00
    3    4   10     -2.99      0.00
    3    5   10      0.81      0.00
    3    6   10     -1.23      0.00
    3    7   10      4.42      0.00
    3    8   10      3.75      0.00
    3    9   10      0.56      0.00
    4    4   10    -26.43      0.00
    4    5   10      0.95      0.00
    4    6   10      3.56      0.00
    4    7   10      7.42      0.00
    4    8   10      1.00      0.00
    4    9   10      4.23      0.00
    5    5   10      8.77      0.00
    5    6   10     -2.87      0.00
    5    7   10      5.16      0.00
    5    8   10     -1.54      0.00
    5    9   10      0.22      0.00
    6    6   10      3.89      0.00
    6    7   10     -2.15      0.00
    6    8   10     -0.67      0.00
    6    9   10      2.07      0.00
    7    7   10     -8.27      0.00
    7    8   10      1.15      0.00
    7    9   10      2.06      0.00
    8    8   10     -4.26      0.00
    8    9   10      2.16      0.00
    9    9   10     -2.47      0.00
    0   10   10     20.32      0.00
    2   10   10     -3.70      0.00
    4   10   10    -13.79      0.00
    6   10   10      2.31      0.00
    8   10   10     -1.22      0.00
   10   10   10     -5.20      0.00
    0    1   11     11.05      0.00
    0    2   11      0.75      0.00
    0    3   11     -2.66      0.00
    0    4   11     10.00      0.00
    0    5   11     13.26      0.00
    0    6   11      6.27      0.00
    0    7   11    -21.60      0.00
    0    8   11     -3.48      0.00
    0    9   11      6.49      0.00
    0   10   11      5.56      0.00
    1    2   11      8.93      0.00
    1    3   11     -2.99      0.00
    1    4   11     10.09      0.00
    1    5   11      0.00      0.00
    1    6   11     -0.73      0.00
    1    7   11      0.40      0.00
    1    8   11      1.77      0.00
    1    9   11     -1.48      0.00
    1   10   11      6.98      0.00
    2    3   11      3.05      0.00
    2    4   11     -6.11      0.00
    2    5   11      1.62      0.00
    2    6   11     -1.02      0.00
    2    7   11      2.96      0.00
    2    8   11      5.86      0.00
    2    9   11      2.15      0.00
    2   10   11     -3.54      0.00
    3    4   11     -1.27      0.00
    3    5   11     -0.95      0.00
    3    6   11      2.06      0.00
    3    7   11     -0.33      0.00
    3    8   11     -4.93      0.00
    3    9   11     -0.42      0.00
    3   10   11     -2.76      0.00
    4    5   11      3.01      0.00
    4    6   11     -2.29      0.00
    4    7   11      5.35      0.00
    4    8   11      0.25      0.00
    4    9   11     -4.23      0.00
    4   10   11     -3.76      0.00
    5    6   11      6.26      0.00
    5    7   11     -0.15      0.00
    5    8   11      2.86      0.00
    5    9   11      2.42      0.00
    5   10   11      1.23      0.00
    6    7   11     -3.51      0.00
    6    8   11      0.53      0.00
    6    9   11      3.33      0.00
    6   10   11     -0.43      0.00
    7    8   11     -5.86      0.00
    7    9   11     -2.71      0.00
    7   10   11      2.69      0.00
    8    9   11      0.77      0.00
    8   10   11     -0.58      0.00
    9   10   11      0.18      0.00
    0   11   11      4.23      0.00
    2   11   11     -2.69      0.00
    4   11   11     -0.85      0.00
    6   11   11     -1.54      0.00
    8   11   11     -1.75      0.00
   10   11   11      0.18      0.00
    0    0   12     -4.54      0.00
    0    1   12     20.48      0.00
    0    2   12    -32.26      0.00
    0    3   12    -10.71      0.00
    0    4   12    -14.19      0.00
    0    5   12     19.91      0.00
    0    6   12    -15.17      0.00
    0    7   12     -6.97      0.00
    0    8   12    -11.14      0.00
    0    9   12      4.96      0.00
    0   10   12     -2.40      0.00
    0   11   12     -1.81      0.00
    1    1   12      3.10      0.00
    1    2   12     -2.93      0.00
    1    3   12      3.54      0.00
    1    4   12     -1.42      0.00
    1    5   12     -6.57      0.00
    1    6   12     -3.23      0.00
    1    7   12      0.56      0.00
    1    8   12     -5.94      0.00
    1    9   12     -1.40      0.00
    1   10   12     -4.75      0.00
    1   11   12      1.45      0.00
    2    2   12     18.15      0.00
    2    3   12      4.10      0.00
    2    4   12      8.41      0.00
    2    5   12     -3.53      0.00
    2    6   12      1.04      0.00
    2    7   12     -0.21      0.00
    2    8   12      3.48      0.00
    2    9   12     -1.96      0.00
    2   10   12      2.33      0.00
    2   11   12      0.97      0.00
    3    3   12      2.51      0.00
    3    4   12      6.50      0.00
    3    5   12      0.60      0.00
    3    6   12      3.11      0.00
    3    7   12     -0.50      0.00
    3    8   12      4.31      0.00
    3    9   12      0.54      0.00
    3   10   12      5.63      0.00
    3   11   12     -1.87      0.00
    4    4   12      2.08      0.00
    4    5   12     -7.29      0.00
    4    6   12      3.30      0.00
    4    7   12     -1.86      0.00
    4    8   12      5.25      0.00
    4    9   12     -5.98      0.00
    4   10   12     -0.49      0.00
    4   11   12     -4.26      0.00
    5    5   12     -7.55      0.00
    5    6   12     -1.65      0.00
    5    7   12     -1.56      0.00
    5    8   12     -4.22      0.00
    5    9   12     -1.67      0.00
    5   10   12      0.27      0.00
    5   11   12     -2.24      0.00
    6    6   12     -1.78      0.00
    6    7   12     -3.22      0.00
    6    8   12      2.75      0.00
    6    9   12     -1.39      0.00
    6   10   12      1.64      0.00
    6   11   12     -1.53      0.00
    7    7   12      2.29      0.00
    7    8   12      0.89      0.00
    7    9   12      1.73      0.00
    7   10   12      0.68      0.00
    7   11   12     -1.88      0.00
    8    8   12      2.64      0.00
    8    9   12     -0.22      0.00
    8   10   12      0.94      0.00
    8   11   12     -0.34      0.00
    9    9   12     -0.68      0.00
    9   10   12      1.25      0.00
    9   11   12      0.26      0.00
   10   10   12     -0.17      0.00
   10   11   12     -1.59      0.00
   11   11   12      0.22      0.00
    0   12   12    -14.18      0.00
    2   12   12      7.62      0.00
    4   12   12      4.71      0.00
    6   12   12      0.16      0.00
    8   12   12      2.02      0.00
   10   12   12      0.96      0.00
   12   12   12      6.36      0.00
    0    1   13     -5.84      0.00
    0    2   13     -5.95      0.00
    0    3   13    -18.62      0.00
    0    4   13      7.64      0.00
    0    5   13     -5.70      0.00
    0    6   13      3.38      0.00
    0    7   13     -9.55      0.00
    0    8   13     -7.74      0.00
    0    9   13     -4.07      0.00
    0   10   13      7.10      0.00
    0   11   13     -5.03      0.00
    0   12   13      0.89      0.00
    1    2   13     -1.41      0.00
    1    3   13     -1.33      0.00
    1    4   13     -6.04      0.00
    1    5   13      0.97      0.00
    1    6   13     -1.02      0.00
    1    7   13      0.84      0.00
    1    8   13      2.66      0.00
    1    9   13     -1.61      0.00
    1   10   13     -5.54      0.00
    1   11   13      1.86      0.00
    1   12   13      1.91      0.00
    2    3   13      6.25      0.00
    2    4   13      1.96      0.00
    2    5   13     -4.15      0.00
    2    6   13      3.52      0.00
    2    7   13      3.78      0.00
    2    8   13      5.55      0.00
    2    9   13      1.87      0.00
    2   10   13      1.51      0.00
    2   11   13     -0.55      0.00
    2   12   13     -1.93      0.00
    3    4   13      5.49      0.00
    3    5   13     -2.46      0.00
    3    6   13     -2.85      0.00
    3    7   13      1.91      0.00
    3    8   13     -1.17      0.00
    3    9   13      3.37      0.00
    3   10   13      2.04      0.00
    3   11   13      4.92      0.00
    3   12   13      3.80      0.00
    4    5   13     -3.98      0.00
    4    6   13     -0.79      0.00
    4    7   13     -1.59      0.00
    4    8   13     -0.42      0.00
    4    9   13     -0.13      0.00
    4   10   13      2.44      0.00
    4   11   13      1.79      0.00
    4   12   13      2.62      0.00
    5    6   13     -1.87      0.00
    5    7   13      1.27      0.00
    5    8   13      3.01      0.00
    5    9   13     -1.68      0.00
    5   10   13     -1.92      0.00
    5   11   13     -1.32      0.00
    5   12   13     -0.47      0.00
    6    7   13      1.45      0.00
    6    8   13     -2.91      0.00
    6    9   13      0.41      0.00
    6   10   13      0.82      0.00
    6   11   13     -3.50      0.00
    6   12   13     -2.12      0.00
    7    8   13      3.64      0.00
    7    9   13     -0.26      0.00
    7   10   13     -3.46      0.00
    7   11   13      1.45      0.00
    7   12   13      3.67      0.00
    8    9   13      2.20      0.00
    8   10   13      4.23      0.00
    8   11   13     -0.95      0.00
    8   12   13     -1.71      0.00
    9   10   13     -3.05      0.00
    9   11   13      1.45      0.00
    9   12   13      1.16      0.00
   10   11   13     -1.03      0.00
   10   12   13     -0.51      0.00
   11   12   13     -0.20      0.00
    0   13   13     -1.73      0.00
    2   13   13      6.13      0.00
    4   13   13      1.84      0.00
    6   13   13      0.18      0.00
    8   13   13      4.13      0.00
   10   13   13     -1.62      0.00
   12   13   13      3.80      0.00
    0    0   14     50.24      0.00
    0    1   14     -2.17      0.00
    0    2   14     -5.01      0.00
    0    3   14     -9.22      0.00
    0    4   14      6.15      0.00
    0    5   14      6.56      0.00
    0    6   14     14.76      0.00
    0    7   14     -3.82      0.00
    0    8   14      4.08      0.00
    0    9   14      2.46      0.00
    0   10   14      6.76      0.00
    0   11   14     -1.86      0.00
    0   12   14     -3.41      0.00
    0   13   14     -0.48      0.00
    1    1   14      1.94      0.00
    1    2   14     10.40      0.00
    1    3   14     -3.79      0.00
    1    4   14      0.81      0.00
    1    5   14      1.99      0.00
    1    6   14      3.44      0.00
    1    7   14      0.53      0.00
    1    8   14      4.02      0.00
    1    9   14     -1.28      0.00
    1   10   14     -0.63      0.00
    1   11   14     -1.58      0.00
    1   12   14      6.89      0.00
    1   13   14     -0.52      0.00
    2    2   14      6.44      0.00
    2    3   14      7.05      0.00
    2    4   14     -2.19      0.00
    2    5   14     -6.62      0.00
    2    6   14     -4.66      0.00
    2    7   14      1.71      0.00
    2    8   14     -3.30      0.00
    2    9   14     -0.95      0.00
    2   10   14     -0.45      0.00
    2   11   14      1.46      0.00
    2   12   14     -0.72      0.00
    2   13   14     -0.38      0.00
    3    3   14      0.20      0.00
    3    4   14     -7.01      0.00
    3    5   14      5.64      0.00
    3    6   14     -2.94      0.00
    3    7   14     -5.93      0.00
    3    8   14     -1.28      0.00
    3    9   14      4.14      0.00
    3   10   14     -0.64      0.00
    3   11   14     -1.08      0.00
    3   12   14     -1.06      0.00
    3   13   14     -1.71      0.00
    4    4   14     -2.88      0.00
    4    5   14      1.04      0.00
    4    6   14     -2.62      0.00
    4    7   14      7.78      0.00
    4    8   14     -2.94      0.00
    4    9   14      0.70      0.00
    4   10   14     -2.01      0.00
    4   11   14      4.63      0.00
    4   12   14     -3.47      0.00
    4   13   14      1.88      0.00
    5    5   14      5.30      0.00
    5    6   14     -0.08      0.00
    5    7   14      1.48      0.00
    5    8   14     -0.83      0.00
    5    9   14      3.38      0.00
    5   10   14     -0.85      0.00
    5   11   14      1.48      0.00
    5   12   14      1.84      0.00
    5   13   14     -1.40      0.00
    6    6   14      1.10      0.00
    6    7   14      1.93      0.00
    6    8   14     -0.05      0.00
    6    9   14      1.10      0.00
    6   10   14      0.93      0.00
    6   11   14      1.69      0.00
    6   12   14     -2.64      0.00
    6   13   14     -0.61      0.00
    7    7   14      0.82      0.00
    7    8   14      1.31      0.00
    7    9   14      0.42      0.00
    7   10   14     -2.23      0.00
    7   11   14     -2.04      0.00
    7   12   14      0.17      0.00
    7   13   14      1.13      0.00
    8    8   14     -2.06      0.00
    8    9   14     -0.19      0.00
    8   10   14      0.23      0.00
    8   11   14      0.49      0.00
    8   12   14     -1.42      0.00
    8   13   14     -1.13      0.00
    9    9   14      1.54      0.00
    9   10   14     -0.50      0.00
    9   11   14     -0.47      0.00
    9   12   14      1.56      0.00
    9   13   14     -2.02      0.00
   10   10   14     -0.93      0.00
   10   11   14      0.81      0.00
   10   12   14     -3.31      0.00
   10   13   14      1.03      0.00
   11   11   14     -0.87      0.00
   11   12   14     -0.87      0.00
   11   13   14     -2.29      0.00
   12   12   14     -0.15      0.00
   12   13   14      0.02      0.00
    0   14   14     14.33      0.00
    2   14   14      0.99      0.00
    4   14   14     -2.15      0.00
    6   14   14      2.82      0.00
    8   14   14      2.39      0.00
   10   14   14     -1.65      0.00
    0    1   15      6.61      0.00
    0    2   15     -7.94      0.00
    0    3   15      0.22      0.00
    0    4   15     -4.49      0.00
    0    5   15     10.86      0.00
    0    6   15     -5.34      0.00
    0    7   15     -0.17      0.00
    0    8   15     -7.43      0.00
    0    9   15      3.25      0.00
    0   10   15     -0.96      0.00
    0   11   15      5.99      0.00
    0   12   15     -5.34      0.00
    0   13   15     -0.37      0.00
    0   14   15     -0.82      0.00
    1    2   15      1.09      0.00
    1    3   15      1.68      0.00
    1    4   15     -4.19      0.00
    1    5   15      0.90      0.00
    1    6   15      1.55      0.00
    1    7   15      0.03      0.00
    1    8   15     -1.36      0.00
    1    9   15      1.32      0.00
    1   10   15     -1.41      0.00
    1   11   15     -3.34      0.00
    1   12   15      0.39      0.00
    1   13   15      0.36      0.00
    1   14   15      1.57      0.00
    2    3   15      3.37      0.00
    2    4   15     -2.60      0.00
    2    5   15     -0.62      0.00
    2    6   15     -1.04      0.00
    2    7   15      0.78      0.00
    2    8   15      2.02      0.00
    2    9   15     -0.72      0.00
    2   10   15     -3.45      0.00
    2   11   15     -1.73      0.00
    2   12   15     -0.87      0.00
    2   13   15     -1.36      0.00
    2   14   15      3.30      0.00
    3    4   15     -1.18      0.00
    3    5   15     -0.91      0.00
    3    6   15     -0.69      0.00
    3    7   15     -3.37      0.00
    3    8   15     -2.65      0.00
    3    9   15     -0.96      0.00
    3   10   15      1.49      0.00
    3   11   15     -0.07      0.00
    3   12   15     -0.58      0.00
    3   13   15     -1.62      0.00
    3   14   15     -0.12      0.00
    4    5   15     -2.90      0.00
    4    6   15     -0.04      0.00
    4    7   15     -0.56      0.00
    4    8   15     -1.70      0.00
    4    9   15     -0.29      0.00
    4   10   15     -0.80      0.00
    4   11   15      0.24      0.00
    4   12   15      2.22      0.00
    4   13   15     -1.05      0.00
    4   14   15     -0.55      0.00
    5    6   15      2.69      0.00
    5    7   15      0.46      0.00
    5    8   15      1.58      0.00
    5    9   15     -1.04      0.00
    5   10   15      0.50      0.00
    5   11   15      0.44      0.00
    5   12   15     -2.21      0.00
    5   13   15     -1.09      0.00
    5   14   15      1.11      0.00
    6    7   15      0.37      0.00
    6    8   15     -1.10      0.00
    6    9   15      2.84      0.00
    6   10   15      0.01      0.00
    6   11   15      2.38      0.00
    6   12   15     -1.41      0.00
    6   13   15     -0.25      0.00
    6   14   15     -1.17      0.00
    7    8   15      0.30      0.00
    7    9   15      1.69      0.00
    7   10   15      1.64      0.00
    7   11   15      1.95      0.00
    7   12   15      0.77      0.00
    7   13   15      1.48      0.00
    7   14   15      0.17      0.00
    8    9   15      2.85      0.00
    8   10   15      0.09      0.00
    8   11   15      0.12      0.00
    8   12   15     -1.84      0.00
    8   13   15      0.01      0.00
    8   14   15      1.84      0.00
    9   10   15     -0.69      0.00
    9   11   15     -4.13      0.00
    9   12   15     -0.57      0.00
    9   13   15      0.47      0.00
    9   14   15     -0.87      0.00
   10   11   15      1.78      0.00
   10   12   15      0.78      0.00
   10   13   15     -2.71      0.00
   11   12   15      0.10      0.00
   11   13   15      1.54      0.00
    0   15   15      3.31      0.00
    2   15   15     -1.15      0.00
    4   15   15     -2.21      0.00
    6   15   15      1.68      0.00
    8   15   15      1.01      0.00
    0    0   16      8.95      0.00
    0    1   16      8.27      0.00
    0    2   16    -15.22      0.00
    0    3   16     -4.71      0.00
    0    4   16      1.99      0.00
    0    5   16      4.40      0.00
    0    6   16     -1.79      0.00
    0    7   16      0.61      0.00
    0    8   16     -6.42      0.00
    0    9   16      4.27      0.00
    0   10   16      3.39      0.00
    0   11   16     -0.62      0.00
    0   12   16     -5.07      0.00
    0   13   16      1.16      0.00
    0   14   16      2.11      0.00
    0   15   16      3.15      0.00
    1    1   16     -0.57      0.00
    1    2   16      1.75      0.00
    1    3   16      1.23      0.00
    1    4   16     -3.72      0.00
    1    5   16     -1.38      0.00
    1    6   16      0.10      0.00
    1    7   16     -1.45      0.00
    1    8   16      1.15      0.00
    1    9   16     -1.03      0.00
    1   10   16     -2.80      0.00
    1   11   16      2.88      0.00
    1   12   16     -0.01      0.00
    1   13   16     -0.19      0.00
    1   14   16     -2.53      0.00
    1   15   16     -2.17      0.00
    2    2   16      0.77      0.00
    2    3   16      3.87      0.00
    2    4   16     -1.03      0.00
    2    5   16     -5.18      0.00
    2    6   16     -4.05      0.00
    2    7   16      3.06      0.00
    2    8   16     -0.61      0.00
    2    9   16     -2.47      0.00
    2   10   16      0.34      0.00
    2   11   16     -1.08      0.00
    2   12   16      0.05      0.00
    2   13   16     -0.31      0.00
    2   14   16     -2.62      0.00
    2   15   16     -0.97      0.00
    3    3   16     -7.27      0.00
    3    4   16      0.51      0.00
    3    5   16     -1.55      0.00
    3    6   16      3.98      0.00
    3    7   16     -2.89      0.00
    3    8   16      0.70      0.00
    3    9   16      0.04      0.00
    3   10   16     -0.71      0.00
    3   11   16     -1.29      0.00
    3   12   16     -0.46      0.00
    3   13   16      0.37      0.00
    3   14   16      1.04      0.00
    3   15   16     -0.78      0.00
    4    4   16     -0.36      0.00
    4    5   16     -3.28      0.00
    4    6   16      3.75      0.00
    4    7   16      2.53      0.00
    4    8   16      3.65      0.00
    4    9   16     -3.82      0.00
    4   10   16      1.20      0.00
    4   11   16     -0.07      0.00
    4   12   16      2.37      0.00
    4   13   16     -0.25      0.00
    4   14   16      1.58      0.00
    4   15   16     -1.24      0.00
    5    5   16     -2.62      0.00
    5    6   16      2.52      0.00
    5    7   16      0.20      0.00
    5    8   16     -0.41      0.00
    5    9   16      1.92      0.00
    5   10   16      0.77      0.00
    5   11   16      3.11      0.00
    5   12   16      1.22      0.00
    5   13   16     -0.63      0.00
    5   14   16     -2.56      0.00
    5   15   16      1.48      0.00
    6    6   16     -1.42      0.00
    6    7   16     -0.55      0.00
    6    8   16     -0.41      0.00
    6    9   16     -1.44      0.00
    6   10   16      3.79      0.00
    6   11   16      0.89      0.00
    6   12   16     -0.53      0.00
    6   13   16     -1.85      0.00
    6   14   16      0.82      0.00
    7    7   16     -3.64      0.00
    7    8   16     -0.05      0.00
    7    9   16      0.49      0.00
    7   10   16     -1.73      0.00
    7   11   16      0.85      0.00
    7   12   16      0.58      0.00
    7   13   16     -0.68      0.00
    7   14   16     -0.69      0.00
    8    8   16     -1.61      0.00
    8    9   16     -0.26      0.00
    8   10   16      2.53      0.00
    8   11   16      0.49      0.00
    8   12   16      0.12      0.00
    8   13   16      0.23      0.00
    8   14   16      0.97      0.00
    9    9   16      2.94      0.00
    9   10   16      0.06      0.00
    9   11   16      0.84      0.00
    9   12   16      0.70      0.00
    9   13   16      2.17      0.00
   10   10   16     -0.35      0.00
   10   11   16     -0.93      0.00
   10   12   16      0.44      0.00
   11   11   16     -1.70      0.00
    0   16   16     -2.11      0.00
    2   16   16     -5.13      0.00
    0    1   17     -3.65      0.00
    0    2   17      4.23      0.00
    0    3   17     -3.55      0.00
    0    4   17      8.75      0.00
    0    5   17      1.88      0.00
    0    6   17      6.06      0.00
    0    7   17     -6.57      0.00
    0    8   17      2.39      0.00
    0    9   17     -3.27      0.00
    0   10   17      9.22      0.00
    0   11   17      4.00      0.00
    0   12   17      3.15      0.00
    0   13   17     -5.34      0.00
    0   14   17      2.47      0.00
    0   15   17      1.20      0.00
    1    2   17      0.25      0.00
    1    3   17      0.59      0.00
    1    4   17      2.82      0.00
    1    5   17     -1.82      0.00
    1    6   17      0.47      0.00
    1    7   17      2.15      0.00
    1    8   17     -1.49      0.00
    1    9   17      1.48      0.00
    1   10   17      1.64      0.00
    1   11   17     -3.05      0.00
    1   12   17      0.20      0.00
    1   13   17      5.08      0.00
    1   14   17     -2.38      0.00
    1   15   17     -3.77      0.00
    2    3   17     -2.75      0.00
    2    4   17     -0.35      0.00
    2    5   17     -3.43      0.00
    2    6   17      0.83      0.00
    2    7   17      0.29      0.00
    2    8   17      3.12      0.00
    2    9   17     -2.37      0.00
    2   10   17     -3.63      0.00
    2   11   17      1.21      0.00
    2   12   17     -2.35      0.00
    2   13   17     -2.02      0.00
    2   14   17      0.14      0.00
    3    4   17     -0.87      0.00
    3    5   17      0.58      0.00
    3    6   17      0.49      0.00
    3    7   17      2.17      0.00
    3    8   17     -1.49      0.00
    3    9   17      0.60      0.00
    3   10   17      1.61      0.00
    3   11   17     -2.15      0.00
    3   12   17      0.44      0.00
    3   13   17      2.47      0.00
    3   14   17     -1.24      0.00
    4    5   17     -0.27      0.00
    4    6   17     -0.40      0.00
    4    7   17      3.75      0.00
    4    8   17     -0.29      0.00
    4    9   17     -0.26      0.00
    4   10   17     -1.72      0.00
    4   11   17      0.98      0.00
    4   12   17      1.08      0.00
    4   13   17      2.20      0.00
    4   14   17     -1.48      0.00
    5    6   17      0.61      0.00
    5    7   17      0.42      0.00
    5    8   17      1.15      0.00
    5    9   17     -3.29      0.00
    5   10   17      1.13      0.00
    5   11   17      0.94      0.00
    5   12   17     -1.58      0.00
    5   13   17     -1.81      0.00
    5   14   17      0.73      0.00
    6    7   17     -2.77      0.00
    6    8   17      0.56      0.00
    6    9   17     -0.38      0.00
    6   10   17      2.13      0.00
    6   11   17      0.51      0.00
    6   12   17      1.92      0.00
    6   13   17     -2.49      0.00
    7    8   17     -2.48      0.00
    7    9   17     -1.93      0.00
    7   10   17      2.59      0.00
    7   11   17      2.08      0.00
    7   12   17      2.13      0.00
    7   13   17     -1.96      0.00
    8    9   17     -0.92      0.00
    8   10   17     -0.51      0.00
    8   11   17     -0.64      0.00
    8   12   17     -2.13      0.00
    9   10   17     -2.80      0.00
    9   11   17     -0.91      0.00
    9   12   17     -0.47      0.00
   10   11   17      1.25      0.00
    0    0   18     13.30      0.00
    0    1   18      0.94      0.00
    0    2   18     -4.72      0.00
    0    3   18     -4.43      0.00
    0    4   18      2.27      0.00
    0    5   18      5.08      0.00
    0    6   18      1.09      0.00
    0    7   18     -7.70      0.00
    0    8   18     -3.69      0.00
    0    9   18      1.15      0.00
    0   10   18     -1.18      0.00
    0   11   18     -2.22      0.00
    0   12   18     -3.15      0.00
    0   13   18     -0.03      0.00
    1    1   18     -0.22      0.00
    1    2   18      2.75      0.00
    1    3   18      3.00      0.00
    1    4   18      2.19      0.00
    1    5   18     -1.76      0.00
    1    6   18     -0.23      0.00
    1    7   18      3.15      0.00
    1    8   18     -3.79      0.00
    1    9   18     -2.10      0.00
    1   10   18      0.99      0.00
    1   11   18     -1.63      0.00
    1   12   18     -0.20      0.00
    1   13   18      1.32      0.00
    2    2   18      6.78      0.00
    2    3   18      4.71      0.00
    2    4   18      1.04      0.00
    2    5   18      0.01      0.00
    2    6   18     -0.28      0.00
    2    7   18      1.03      0.00
    2    8   18      2.15      0.00
    2    9   18      2.91      0.00
    2   10   18     -1.39      0.00
    2   11   18     -1.28      0.00
    2   12   18      1.91      0.00
    2   13   18      0.14      0.00
    3    3   18     -0.75      0.00
    3    4   18      0.01      0.00
    3    5   18      2.06      0.00
    3    6   18      0.20      0.00
    3    7   18      2.85      0.00
    3    8   18     -0.47      0.00
    3    9   18      0.93      0.00
    3   10   18      0.92      0.00
    3   11   18     -0.93      0.00
    3   12   18     -2.95      0.00
    3   13   18      3.48      0.00
    4    4   18     -2.91      0.00
    4    5   18     -0.74      0.00
    4    6   18      1.14      0.00
    4    7   18     -0.45      0.00
    4    8   18      1.40      0.00
    4    9   18     -0.72      0.00
    4   10   18     -2.48      0.00
    4   11   18     -2.82      0.00
    4   12   18      1.17      0.00
    4   13   18      0.66      0.00
    5    5   18     -1.35      0.00
    5    6   18     -2.23      0.00
    5    7   18      1.52      0.00
    5    8   18     -3.01      0.00
    5    9   18     -2.39      0.00
    5   10   18      1.84      0.00
    5   11   18     -1.38      0.00
    5   12   18      0.09      0.00
    6    6   18     -1.58      0.00
    6    7   18     -1.42      0.00
    6    8   18      0.13      0.00
    6    9   18      1.04      0.00
    6   10   18     -0.69      0.00
    6   11   18      0.55      0.00
    6   12   18     -0.71      0.00
    7    7   18      1.68      0.00
    7    8   18      1.64      0.00
    7    9   18     -1.54      0.00
    7   10   18      0.86      0.00
    7   11   18      1.38      0.00
    8    8   18      0.60      0.00
    8    9   18      0.78      0.00
    8   10   18      0.59      0.00
    8   11   18     -2.16      0.00
    9    9   18     -2.12      0.00
    9   10   18      0.65      0.00
    0    1   19      3.01      0.00
    0    2   19     -5.91      0.00
    0    3   19      2.08      0.00
    0    4   19     -0.18      0.00
    0    5   19      5.38      0.00
    0    6   19     -2.58      0.00
    0    7   19      1.73      0.00
    0    8   19     -7.21      0.00
    0    9   19      2.11      0.00
    0   10   19      1.23      0.00
    0   11   19      0.00      0.00
    0   12   19     -0.90      0.00
    1    2   19     -1.50      0.00
    1    3   19      2.63      0.00
    1    4   19     -3.34      0.00
    1    5   19     -0.66      0.00
    1    6   19     -0.65      0.00
    1    7   19     -0.20      0.00
    1    8   19      0.17      0.00
    1    9   19     -1.56      0.00
    1   10   19     -2.58      0.00
    1   11   19     -1.08      0.00
    1   12   19      0.00      0.00
    2    3   19      0.78      0.00
    2    4   19     -2.89      0.00
    2    5   19     -2.08      0.00
    2    6   19     -2.55      0.00
    2    7   19      1.20      0.00
    2    8   19      1.40      0.00
    2    9   19     -0.36      0.00
    2   10   19     -0.94      0.00
    2   11   19     -2.85      0.00
    2   12   19     -1.55      0.00
    3    4   19      1.12      0.00
    3    5   19     -1.70      0.00
    3    6   19      0.56      0.00
    3    7   19      1.70      0.00
    3    8   19      0.00      0.00
    3    9   19      2.65      0.00
    3   10   19      0.96      0.00
    3   11   19     -1.19      0.00
    3   12   19      1.58      0.00
    4    5   19     -0.39      0.00
    4    6   19      0.61      0.00
    4    7   19      1.64      0.00
    4    8   19      1.66      0.00
    4    9   19      1.16      0.00
    4   10   19      0.59      0.00
    4   11   19     -1.45      0.00
    5    6   19     -0.11      0.00
    5    7   19      1.56      0.00
    5    8   19      0.16      0.00
    5    9   19     -0.46      0.00
    5   10   19     -0.82      0.00
    5   11   19      0.78      0.00
    6    7   19     -0.13      0.00
    6    8   19     -0.50      0.00
    6    9   19      1.24      0.00
    6   10   19     -0.06      0.00
    7    8   19     -0.16      0.00
    7    9   19      0.84      0.00
    7   10   19      0.05      0.00
    8    9   19      2.20      0.00
    0    0   20      9.37      0.00
    0    1   20      1.17      0.00
    0    2   20     -5.76      0.00
    0    3   20     -4.56      0.00
    0    4   20     -0.62      0.00
    0    5   20      4.51      0.00
    0    6   20      2.67      0.00
    0    7   20     -1.94      0.00
    0    8   20      1.98      0.00
    0    9   20     -0.21      0.00
    0   10   20      2.44      0.00
    1    1   20     -1.16      0.00
    1    2   20      0.24      0.00
    1    3   20     -0.26      0.00
    1    4   20     -1.19      0.00
    1    5   20     -3.42      0.00
    1    6   20      2.01      0.00
    1    7   20      0.82      0.00
    1    8   20      1.06      0.00
    1    9   20     -1.23      0.00
    1   10   20      0.02      0.00
    2    2   20      0.49      0.00
    2    3   20      1.56      0.00
    2    4   20     -1.56      0.00
    2    5   20     -2.42      0.00
    2    6   20     -1.77      0.00
    2    7   20      0.87      0.00
    2    8   20      0.97      0.00
    2    9   20     -0.38      0.00
    2   10   20     -0.78      0.00
    3    3   20     -0.09      0.00
    3    4   20     -1.36      0.00
    3    5   20      1.06      0.00
    3    6   20      1.25      0.00
    3    7   20     -0.04      0.00
    3    8   20      2.37      0.00
    3    9   20      0.90      0.00
    3   10   20      0.42      0.00
    4    4   20     -0.62      0.00
    4    5   20     -0.19      0.00
    4    6   20      0.70      0.00
    4    7   20      1.82      0.00
    4    8   20      0.69      0.00
    4    9   20      0.94      0.00
    4   10   20     -0.19      0.00
    5    5   20     -2.35      0.00
    5    6   20     -0.62      0.00
    5    7   20     -0.58      0.00
    5    8   20     -1.36      0.00
    5    9   20      0.69      0.00
    6    6   20     -1.46      0.00
    6    7   20     -1.23      0.00
    6    8   20     -0.28      0.00
    7    7   20      1.11      0.00
    7    8   20      0.67      0.00
    0    1   21      0.60      0.00
    0    2   21     -0.07      0.00
    0    3   21     -1.60      0.00
    0    4   21      3.75      0.00
    0    5   21     -1.33      0.00
    0    6   21      5.06      0.00
    0    7   21     -0.81      0.00
    0    8   21     -0.21      0.00
    1    2   21      1.52      0.00
    1    3   21     -2.74      0.00
    1    4   21      0.96      0.00
    1    5   21      1.99      0.00
    1    6   21      1.62      0.00
    1    7   21      0.26      0.00
    1    8   21      0.77      0.00
    2    3   21      0.74      0.00
    2    4   21      0.73      0.00
    2    5   21     -2.63      0.00
    2    6   21      2.46      0.00
    2    7   21      0.87      0.00
    2    8   21      1.65      0.00
    3    4   21      1.65      0.00
    3    5   21      0.01      0.00
    3    6   21      1.67      0.00
    3    7   21     -3.32      0.00
    3    8   21     -0.56      0.00
    4    5   21     -0.37      0.00
    4    6   21     -1.03      0.00
    4    7   21      0.56      0.00
    5    6   21      0.22      0.00
    5    7   21     -2.66      0.00
    0    0   22      6.72      0.00
    0    1   22      0.89      0.00
    0    2   22     -1.07      0.00
    0    3   22     -3.19      0.00
    0    4   22      1.88      0.00
    0    5   22      3.19      0.00
    1    1   22      1.33      0.00
    1    2   22      0.36      0.00
    1    3   22      0.95      0.00
    1    4   22     -0.21      0.00
    1    5   22      0.58      0.00
    2    2   22      1.30      0.00
    2    3   22      1.12      0.00
    2    4   22      1.21      0.00
    2    5   22     -0.70      0.00
    3    3   22     -0.44      0.00
    3    4   22      1.15      0.00
    4    4   22      1.55      0.00
    0    1    1     86.46      0.00
    0    0    4    135.04      0.00
   10   14   15      1.38      0.00
   11   12   16     -1.51      0.00
    6   15   16     -0.23      0.00
    8   13   17      0.74      0.00
    6   14   17     -0.77      0.00
    2   15   17      0.18      0.00
    3   15   17     -0.16      0.00
    7   12   18     -1.50      0.00
    5   13   18     -1.62      0.00
    0   14   18      1.62      0.00
    1   14   18     -1.42      0.00
    6   11   19     -1.59      0.00
    4   12   19      1.33      0.00
    6    9   20      0.11      0.00
    0   11   20      0.12      0.00
    1   11   20     -0.31      0.00
    4    8   21     -1.60      0.00
    0    9   21      0.57      0.00
    1    9   21      1.26      0.00
    3    5   22      2.24      0.00
    0    6   22     -0.10      0.00
    1    6   22      0.32      0.00
    0    0    0      0.00      0.00
# SQUEEZE RESULTS (Version =  21116)
# Note: Data are Listed for all Voids in the P1 Unit Cell
# i.e. Centre of Gravity, Solvent Accessible Volume,
# Recovered number of Electrons in the Void and
# Details about the Squeezed Material
loop_
  _platon_squeeze_void_nr
  _platon_squeeze_void_average_x
  _platon_squeeze_void_average_y
  _platon_squeeze_void_average_z
  _platon_squeeze_void_volume
  _platon_squeeze_void_count_electrons
  _platon_squeeze_void_content
   1 -0.087 -0.068 -0.064      2662       714 ' '
# Missing Reflections Below sin(th)/lambda = 0.25
loop_
  _platon_missing_refln_index_h
  _platon_missing_refln_index_k
  _platon_missing_refln_index_l
  _platon_missing_refln_theta
    0    1    1     1.645
    0    0    4     4.658
_platon_squeeze_void_probe_radius                  1.20
_platon_squeeze_details
)
TITL 20220628_znu2_si_activated_02_b_a.res in Pm-3n
CELL   17.5051   17.5051   17.5051     90.00     90.00     90.00
SPGR Pm-3n
# Solvent Accessible Volume =      2705
# Electrons Found in S.A.V. =       706
# Note: Atoms in Void as Cxxx and Qxxx all others
Q101 1.000 0.364 0.206 !       4.28 eA-3
Q102 0.418 0.203 0.012 !       2.54 eA-3
C103 0.129 0.203 0.001 !       2.44 eA-3
C104 0.354 0.365 0.635 !       2.40 eA-3
C105 1.000 0.279 0.205 !       2.35 eA-3
C106 0.803 1.004 0.797 !       2.19 eA-3
Q107 0.785 0.500 0.453 !       1.78 eA-3
C108 0.500 0.500 0.500 !       1.58 eA-3
Q109 0.500 0.224 0.465 !       1.36 eA-3
C110 0.908 0.095 0.905 !       1.02 eA-3
C111 0.092 0.905 0.095 !       1.02 eA-3
C112 0.920 0.076 0.924 !       0.99 eA-3
C113 0.768 0.052 0.452 !       0.79 eA-3
C114 0.409 0.308 0.395 !       0.51 eA-3
)
;
_shelx_SHELXL_version_number     2014/7

_iucr_refine_instructions_details 
;

    20220628_znu2_si_activated_02_b_sq.res created by SHELXL-2014/7

TITL 20220628_znu2_si_activated_02_b_a.res in Pm-3n
REM Old TITL 20220628_ZNU2_Si_activated_02_b in Pm-3n #223
REM SHELXT solution in Pm-3n
REM R1 0.231, Rweak 0.005, Alpha 0.028, Orientation as input
REM Formula found by SHELXT: C72 Cu3 F6 N16 Si3
CELL 0.71073 17.5051 17.5051 17.5051 90 90 90
ZERR 6 0.0003 0.0003 0.0003 0 0 0
LATT 1
SYMM -X,-Y,+Z
SYMM -X,+Y,-Z
SYMM +X,-Y,-Z
SYMM +Z,+X,+Y
SYMM +Z,-X,-Y
SYMM -Z,-X,+Y
SYMM -Z,+X,-Y
SYMM +Y,+Z,+X
SYMM -Y,+Z,-X
SYMM +Y,-Z,-X
SYMM -Y,-Z,+X
SYMM 0.5+Y,0.5+X,0.5-Z
SYMM 0.5-Y,0.5-X,0.5-Z
SYMM 0.5+Y,0.5-X,0.5+Z
SYMM 0.5-Y,0.5+X,0.5+Z
SYMM 0.5+X,0.5+Z,0.5-Y
SYMM 0.5-X,0.5+Z,0.5+Y
SYMM 0.5-X,0.5-Z,0.5-Y
SYMM 0.5+X,0.5-Z,0.5+Y
SYMM 0.5+Z,0.5+Y,0.5-X
SYMM 0.5+Z,0.5-Y,0.5+X
SYMM 0.5-Z,0.5+Y,0.5+X
SYMM 0.5-Z,0.5-Y,0.5-X
SFAC C H Cu F N Si
UNIT 120 96 6 36 32 6
 
L.S. 30 0 17
PLAN  10
SIZE 0.2 0.25 0.28
TEMP -171.15
BOND $H
list 4
MORE -1
CONF
ABIN
fmap 2
acta 52
REM <olex2.extras>
REM <HklSrc "%.\\20220628_ZNU2_Si_activated_02_b.hkl">
REM </olex2.extras>
 
WGHT    0.039000    7.793000
FVAR       0.27712   0.51226
CU01  3    1.000000    0.750000    0.500000    10.12500    0.00972    0.03808 =
         0.00972    0.00000    0.00000    0.00000
SI02  6    1.000000    0.500000    0.500000    10.12500    0.01411    0.01173 =
         0.01461    0.00000    0.00000    0.00000
F003  4    1.000000    0.597354    0.500000    10.25000    0.01922    0.01234 =
         0.01996    0.00000    0.00000    0.00000
N004  5    0.750000    0.750000    0.250000    10.16667    0.01988    0.01988 =
         0.01988   -0.01058   -0.01058    0.01058
N005  5    0.919283    0.750000    0.419283    10.50000    0.01409    0.02567 =
         0.01409   -0.00249   -0.00120    0.00249
C006  1    0.807076    0.750000    0.307076    10.50000    0.01560    0.02088 =
         0.01560   -0.00424   -0.00299    0.00424
PART 1
F0    4    0.917138    0.500000    0.451101   -20.50000    0.02488    0.01732 =
         0.03786    0.00000   -0.01260    0.00000
PART 0
C008  1    0.834253    0.682134    0.336883    11.00000    0.03244    0.01929 =
         0.02748   -0.00559   -0.01438    0.00381
AFIX  43
H008  2    0.814884    0.634608    0.319239    11.00000   -1.20000
AFIX   0
C009  1    0.889802    0.684391    0.392514    11.00000    0.02888    0.02367 =
         0.02782    0.00113   -0.01212    0.00376
AFIX  43
H009  2    0.908082    0.637516    0.412857    11.00000   -1.20000
AFIX   0
PART 2
F1    4    0.951376    0.500000    0.417858    20.50000    0.04409    0.02091 =
         0.02380    0.00000   -0.01325    0.00000
HKLF 4
 
REM  20220628_znu2_si_activated_02_b_a.res in Pm-3n
REM R1 =  0.0362 for     937 Fo > 4sig(Fo)  and  0.0457 for all    1135 data
REM     53 parameters refined using      0 restraints
 
END  
     
WGHT      0.0390      7.8021 

REM Highest difference peak  0.319,  deepest hole -0.266,  1-sigma level  0.069
Q1    1   0.8421  0.5000  0.4495  10.50000  0.05    0.32
Q2    1   0.8962  0.5000  0.3705  10.50000  0.05    0.30
Q3    1   0.9377  0.5000  0.3419  10.50000  0.05    0.28
Q4    1   1.0000  0.7917  0.3526  10.50000  0.05    0.26
Q5    1   1.0000  0.7018  0.5388  10.50000  0.05    0.26
Q6    1   1.0000  0.6624  0.5000  10.25000  0.05    0.25
Q7    1   0.8588  0.5000  0.2900  10.50000  0.05    0.25
Q8    1   0.7997  0.7124  0.3987  11.00000  0.05    0.23
Q9    1   0.8017  0.7131  0.3384  11.00000  0.05    0.23
Q10   1   1.0000  0.6150  0.4629  10.50000  0.05    0.22

  REM The information below was added by Olex2.
  REM
  REM R1 = 0.0362 for 937 Fo > 4sig(Fo) and 0.0457 for all 21558 data
  REM n/a parameters refined using n/a restraints
  REM Highest difference peak 0.32, deepest hole -0.27
  REM Mean Shift 0, Max Shift 0.000.
  
  REM +++ Tabular Listing of Refinement Information +++
  REM R1_all = 0.0457
  REM R1_gt = 0.0362
  REM wR_ref = 0.1174
  REM GOOF = 1.240
  REM Shift_max = 0.000
  REM Shift_mean = 0
  REM Reflections_all = 21558
  REM Reflections_gt = 937
  REM Parameters = n/a
  REM Hole = -0.27
  REM Peak = 0.32
  REM Flack = n/a
  
  
;
_olex2_submission_special_instructions 'No special instructions were received'
